# Supplementary material for: The causal effect of smoking on psychiatric disorders: an examination of brain volume as a potential pathway
Source: Psychol Med. 2025 Jun 24;55:e171. doi: 10.1017/S0033291725100561 (PMC12201961; doi:10.1017/S0033291725100561)
Supplement: van de Weijer et al. supplementary material [file S0033291725100561sup001.zip]

Archive with 3 entries (3 files):
- Supplementary Figures.docx
- Supplementary Methods.docx
- Supplementary_Tables_Nov24.xlsx
