# Supplementary material for: The causal effect of smoking on psychiatric disorders: an examination of brain volume as a potential pathway
Source: Psychol Med. 2025 Jun 24;55:e171. doi: 10.1017/S0033291725100561 (PMC12201961; doi:10.1017/S0033291725100561)
Supplement: van de Weijer et al. supplementary material [file S0033291725100561sup001.zip › Supplementary_Tables_Nov24.xlsx]

## Sheet: Overview_Tables
Overview supplementary tables
S1. Genetic correlations between all phenotypes
S2. Genetic mediation models
S3. Number of significant bivariate tests LAVA
S4. Significant (after correcting for multiple testing) local genetic correlations
S5. MR results smoking to psychiatric disorders
S6. I2 MR smoking to psychiatric disorders
S7. Leave-one-out analyes MR smoking to psychiatric disorders
S8. MR-PRESSO smoking to psychiatric disorders
S9. MR results smoking to brain volume
S10. I2 MR smoking to brain volume
S11. Leave-one-out analyes MR smoking to brain volume
S12. MR-PRESSO smoking to brain volume
S13. MR results brain volume to psychiatric disorders
S14. I2 MR brain volume to psychiatric disorders
S15. Leave-one-out analyes MR brain volume to psychiatric disorders
S16. MR-PRESSO brain volume to psychiatric disorders
S17. MVMR results incl. cigarettes per day
S18. MVMR results incl. smoking initiation
S19. MVMR results incl. smoking cessation
S20. MVMR results incl. lifetime smoking
S21. LAVA regions with significant multivariable signal

## Sheet: S1
Supplementary Table 1
Genetic correlations between all phenotypes
	Cigarettes per day	Smoking initiation	Smoking cessation	Lifetime smoking	Bipolar disorder	Schizophrenia	Depression	Hippocampus	Amygdala	Cortical thickness	Surface area	Lateral OFC	Medial OFC	Superior Frontal
Cigarettes per day	1
Smoking initiation	.368 (.027)	1
Smoking cessation	.435 (.048)	.443 (.032)	1
Lifetime smoking	.567 (.036)	.891 (.031)	.740 (.038)	1
Bipolar disorder	.127 (.030)	.143 (.022)	.055 (.033)	.174 (.023)	1
Schizophrenia	.138 (.027)	.150 (.021)	.114 (.031)	.205 (.021)	.696 (.027)	1
Depression	.285 (.036)	.379 (.031)	.322 (.045)	.395 (.032)	.499 (.029)	.397 (.030)	1
Hippocampus	.027 (.039)	-.022 (.030)	-.009 (.051)	-.041 (.034)	-.065 (.033)	-.035 (.029)	-.011 (.039)	1
Amygdala	-.017 (.051)	-.039 (.042)	.019 (.058)	-.101 (.046)	-.069 (.041)	-.068 (.040)	-.031 (.049)	.457 (.065)	1
Cortical thickness	-.008 (.040)	-.100 (.032)	-.063 (.048)	-.054 (.032)	.006 (.038)	.021 (.031)	-.002 (.040)	-.027 (.052)	-.089 (.065)	1
Surface area	-.130 (.037)	-.068 (.034)	-.130 (.049)	-.130 (.031)	.064 (.032)	-.027 (.028)	-.135 (.038)	-.036 (.048)	-.003 (.056)	-.299 (.050)	1
Lateral OFC	-.044 (.038)	-.084 (.027)	-.097 (.046)	-.050 (.029)	.037 (.031)	.030 (.027)	-.002 (.037)	-.084 (.051)	-.141 (.059)	-.141 (.059)	.190 (.050)	1
Medial OFC	.046 (.048)	-.052 (.035)	-.148 (.052)	-.089 (.035)	.013 (.037)	-.018 (.032)	-.059 (.044)	-.030 (.058)	-.018 (.067)	-.018 (.067)	.177 (.057)	.634 (.072)	1
Superior Frontal	-.007 (.043)	-.078 (.031)	-.078 (.047)	-.050 (.030)	0.051 (.030)	.024 (.033)	-.025 (.043)	-.075 (.057)	-.064 (.066)	-.064 (.066)	.166 (.054)	.321 (.054)	.378 (.064)	1

## Sheet: S2
Supplementary Table 2
Mediation models with brain volume as a mediator between smokign phenotypes and psychiatric disorders
Exposure	Outcome	Mediator	Exposure --> Mediator (a)		Mediator --> Outcome (b)		Mediation effect (a*b)		Direct effect (c')		Total effect (c= c'+a*b)
			B (SE)	p-value	B (SE)	p-value	B (SE)	p-value	B (SE)	p-value	B (SE)	p-value
Cigarettes per day	depression	hippocampus	-.027 (.039)	.485	-.018 (.040)	.645	-.0005 (.001)	.733	.285 (.039)	3.84x10-13	.284 (.041)	5.60x10-12
		amygdala	-.017 (.051)	.739	-.026 (.049)	.596	.0004 (.001)	.745	.284 (.039)	4.25x10-13
		surface area	-.130 (.036)	.0003	-.100 (.039)	.012	.013 (.006)	.023	.272 (.040)	1.28x10-11
		thickness	-.008 (.040)	.845	-.0002 (.041)	.995	.000002 (.0003)	.995	.284 (.039)	4.44x10-13
		lateral OFC	-.044 (.039)	.258	.010 (.037)	.785	-.0004 (.002)	.810	.285 (.039)	4.83x10-13
		medial OFC	-.046 (.048)	.337	-.072 (.047)	.124	-.003 (.005)	.471	.288 (.040)	4.05x10-13
		superior frontal	-.007 (.043)	.862	-0.023 (.044)	.602	.0002 (.0009)	.857	.284 (.039)	5.00x10-13
	bipolar	hippocampus	.027 (.039)	.485	-.068 (.034)	.044	-.002 (.003)	.529	.129 (.030)	2.02x10-5	.127 (.032)	6.00x10-5
		amygdala	-.017 (.051)	.739	-.067 (.042)	.112	.001 (.003)	.735	.126 (.030)	2.70x10-5
		surface area	-.130 (.036)	.0003	.081 (.031)	.010	-.011 (.006)	.068	.138 (.031)	7.88x10-6
		thickness	-.008 (.040)	.845	.007 (.038)	.851	-.00006 (.0004)	.899	.127 (.030)	2.54x10-5
		lateral OFC	-.044 (.039)	.258	.043 (.032)	.177	-.002 (.002)	.417	.129 (.030)	1.69x10-5
		medial OFC	.046 (.048)	.337	.007 (.037)	.848	.0003 (.002)	.848	.127 (.030)	2.57x10-5
		superior frontal	-.007 (.043)	.862	.052 (.029)	.072	-.0004 (.002)	.865	.128 (.030)	2.04x10-5
	schizophrenia	hippocampus	.027 (.039)	.485	-.039 (.030)	.190	-.001 (.002)	.567	.139 (.026)	1.08x10-7	.138 (.029)	2.33x10-6
		amygdala	-.017 (.051)	.739	-.066 (.041)	.107	.001 (.003)	.734	.137 (.026)	1.52x10-7
		surface area	-.130 (.036)	.0003	-.010 (.030)	.748	.001 (.004)	.739	.137 (.027)	4.65x10-7
		thickness	-.008 (.040)	.845	.022 (.031)	.474	-.0002 (.001)	.857	.139 (.026)	1.29x10-7
		lateral OFC	-.044 (.039)	.258	.036 (.027)	.184	-.002 (.002)	.434	.140 (.026)	7.81x10-8
		medial OFC	-.046 (.048)	.337	-.025 (.033)	.457	-.001 (.002)	.592	.139 (.026)	1.15x10-7
		superior frontal	-.007 (.042)	.862	.025 (.032)	.440	-.0002 (.001)	.871	.139 (.026)	1.13x10-7
Smoking cessation	depression	hippocampus	-.009 (.051)	.854	-.008 (.041)	.850	.00007 (.0004)	.869	.321 (.045)	6.71x10-13	.322 (.050)	1.53x10-10
		amygdala	-.019 (.058)	.742	-.037 (.051)	.464	.0007 (.003)	.791	.322 (.045)	5.90x10-13
		surface area	-.130 (.050)	.009	-.094 (.039)	.016	.012 (.006)	.035	.309 (.045)	8.12x10-12
		thickness	-.063 (.048)	.193	.018 (.041)	.664	-.001 (.003)	.718	.323 (.045)	5.82x10-13
		lateral OFC	-.097 (.046)	.034	.029 (.038)	.448	-.003 (.005)	.542	.324 (.045)	8.67x10-13
		medial OFC	-.148 (.052)	.004	-.011 (.047)	.810	.002 (.007)	.813	.320 (.046)	3.36x10-12
		superior frontal	-.078 (.048)	.103	-.0001 (.046)	.998	.000009 (.004)	.998	.322 (.045)	9.72x10-13
	bipolar	hippocampus	-.009 (.051)	.854	-.064 (.033)	.056	.0006 (.003)	.854	.054 (.033)	.099	.055 (.033)	.096
		amygdala	-.019 (.058)	.742	-.070 (042)	.100	-.001 (.004)	.750	.056 (.033)	.085
		surface area	-.130 (.050)	.009	.072 (.031)	.021	-.009 (.006)	.114	.064 (.033)	.049
		thickness	-.063 (.048)	.193	.010 (.038)	.799	-.0006 (.002)	.807	.055 (.033)	.092
		lateral OFC	-.097 (.046)	.034	.043 (.032)	.173	-.004 (.004)	.277	.059 (.033)	.071
		medial OFC	-.148 (.052)	.004	.021 (.038)	.573	-.003 (.006)	.586	.058 (.034)	.086
		superior frontal	-.078 (.048)	.103	.056 (.030)	.060	-.004 (.004)	.244	.059 (.033)	.070
	schizophrenia	hippocampus	-.009 (.051)	.854	-.034 (.029)	.239	.0003 (.002)	.851	.114 (.031)	.0002	.114 (.032)	.0004
		amygdala	.019 (.058)	.742	-.070 (.042)	.091	-.001 (.004)	.753	.116 (.031)	.0002
		surface area	-.130 (.050)	.009	-.013 (.028)	.658	.002 (.004)	.660	.113 (.032)	.0004
		thickness	-.063 (.048)	.193	.028 (.030)	.350	-.002 (.003)	.497	.116 (.031)	.0002
		lateral OFC	-.097 (.046)	.034	.041 (.027)	.128	-.004 (.004)	.272	.118 (.031)	.0001
		medial OFC	-.148 (.052)	.004	-.001 (.033)	.968	.0002 (.005)	.969	.114 (.031)	.0003
		superior frontal	-.078 (.048)	.103	.033 (.032)	.311	-.003 (.003)	.435	.117 (.031)	.0002
Smoking initiation	depression	hippocampus	-.022 (.030)	.471	-.002 (.040)	.953	.00005 (.0009)	.952	.379 (.028)	7.64x10-43	.379 (.034)	4.94x10-29
		amygdala	-.039 (.042)	.355	-.016 (.048)	.741	.0006 (.002)	.743	.378 (.027)	1.10x10-43
		surface area	-.068 (.034)	.041	-.109 (.038)	.004	.007 (.004)	.054	.371 (.028)	1.79x10-41
		thickness	-.099 (.031)	.001	.036 (.041)	.399	-.004 (.005)	.446	.382 (.028)	5.58x10-42
		lateral OFC	-.084 (.027)	.002	.030 (.038)	.431	-.002 (.004)	.486	.381 (.028)	2.24x10-41
		medial OFC	-.052 (.035)	.134	-.039 (.046)	.395	.002 (.002)	.403	.377 (.028)	3.42x10-42
		superior frontal	-.078 (.031)	.012	.005 (.046)	.919	-.0003 (.004)	.919	.379 (.028)	9.57x10-42
	bipolar	hippocampus	-.022 (.030)	.471	-.061 (.033)	.066	.001 (.002)	.482	.141 (.021)	4.58x10-11	.142 (.023)	3.52x10-10
		amygdala	-.039 (.042)	.354	-.057 (.042)	.128	.002 (.003)	.399	.140 (.021)	4.57x10-11
		surface area	-.068 (.034)	.041	.074 (.030)	.015	-.005 (.004)	.160	.148 (.021)	1.64x10-12
		thickness	-.000 (.031)	.001	.021 (.037)	.581	-.002 (.004)	.608	.145 (.022)	1.73x10-11
		lateral OFC	-.084 (.027)	.002	.050 (.032)	.117	-.004 (.003)	.185	.147 (.021)	6.75x10-12
		medial OFC	-.052 (.035)	.134	.020 (.036)	.577	-.001 (.002)	.621	.144 (.021)	1.61x10-11
		superior frontal	-.078 (.031)	.012	.063 (.031)	.040	-.005 (.003)	.141	.148 (.021)	4.32x10-12
	schizophrenia	hippocampus	-.022 (.030)	.471	-.032 (.029)	.272	.0007 (.001)	.517	.149 (.020)	3.75x10-13	.149 (.022)	5.50x10-12
		amygdala	-.039 (.042)	.354	-.062 (.040)	.122	.002 (.003)	.395	.147 (.021)	9.91x10-13
		surface area	-.068 (.034)	.041	-.017 (.028)	.533	.001 (.002)	.544	.148 (.021)	5.99x10-13
		thickness	-.099 (.031)	.001	.036 (.031)	.245	-.004 (.004)	.312	.153 (.020)	8.05x10-14
		lateral OFC	-.084 (.027)	.002	.042 (.027)	.121	-.004 (.003)	.194	.153 (.020)	7.67x10-14
		medial OFC	-.052 (.035)	.134	-.010 (.033)	.749	.0005 (.002)	.748	.149 (.021)	4.03x10-13
		superior frontal	-.078 (.033)	.012	.036 (.033)	.278	-.003 (.003)	.353	.152 (.021)	1.50x10-13
Lifetime smoking	depression	hippocampus	-.041 (.034)	.228	.006 (.041)	.891	-.0002 (.002)	.896	.395 (.031)	6.19x10-37	.395 (.035)	2.90x10-30
		amygdala	-.101 (.046)	.029	.009 (.048)	.853	-.001 (.005)	.869	.396 (.031)	3.24x10-38
		surface area	-.130 (.030)	1.80x10-5	-.085 (.037)	.023	.011 (.005)	.034	.384 (.031)	7.70x10-35
		thickness	-.054 (.032)	.096	.019 (.040)	.638	-.001 (.003)	.686	.396 (.031)	2.41x10-37
		lateral OFC	-.050 (.029)	.082	.017 (.037)	.640	-.001 (.002)	.688	.395 (.031)	3.32x10-37
		medial OFC	-.089 (.035)	.010	-.024 (.045)	.598	.002 (.004)	.602	.393 (.031)	2.71x10-36
		superior frontal	-.050 (.030)	.096	-.005 (.044)	.903	.0003 (.002)	.903	.394 (.031)	1.03x10-36
	bipolar	hippocampus	-.041 (.034)	.228	-.057 (.033)	.085	.002 (.002)	.283	.171 (.022)	2.98x10-15	.174 (.024)	3.57x10-13
		amygdala	-.101 (.046)	.029	-.052 (.042)	.219	.005 (.005)	.246	.168 (.021)	4.33x10-15
		surface area	-.130 (.030)	1.80x10-5	.088 (.031)	.005	-.011 (.006)	.040	.185 (.022)	1.28x10-17
		thickness	-.054 (.032)	.096	.016 (.037)	.671	-.001 (.002)	.704	.174 (.021)	3.16x10-16
		lateral OFC	-.050 (.029)	.082	.046 (.031)	.141	-.002 (.002)	.302	.176 (.021)	1.51x10-16
		medial OFC	-.089 (.035)	.010	.029 (.037)	.443	-.003 (.004)	.486	.176 (.022)	1.70x10-15
		superior frontal	-.050 (.030)	.096	.060 (.030)	.043	-.003 (.003)	.244	.177 (.021)	7.62x10-17
	schizophrenia	hippocampus	-.041 (.034)	.228	-.027 (.029)	.359	.001 (.001)	.415	.204 (.020)	5.63x10-25	.205 (.023)	1.06x10-19
		amygdala	-.101 (.046)	.029	-.048 (.041)	.242	.005 (.004)	.260	.200 (.020)	8.55x10-24
		surface area	-.130 (.030)	1.80x10-5	-.001 (.028)	.984	.0001 (.004)	.985	.205 (.020)	1.88x10-24
		thickness	-.054 (.032)	.096	.032 (.030)	.288	-.002 (.002)	.432	.207 (.020)	1.06x10-19
		lateral OFC	-.050 (.029)	.082	.040 (.027)	.142	-.002 (.002)	.315	.207 (.020)	1.47x10-25
		medial OFC	-.089 (.035)	.010	.0001 (.033)	.997	-.00001 (.003)	.997	.205 (.020)	2.68x10-24
		superior frontal	-.050 (.030)	.096	.034 (.032)	.292	-.002 (.002)	.424	.207 (.020)	2.80x10-25

## Sheet: S3
Supplementary Table 3
Number of (significant) bivariate tests
Phenotype 1	Phenotype 2	N bivariate tests	N significant
Cigarettes per day	Bipolar disorder	53	1
Cigarettes per day	Depression	63	2
Cigarettes per day	Schizophrenia	75	2
Smoking cessation	Bipolar disorder	45	0
Smoking cessation	Depression	56	2
Smoking cessation	Schizophrenia	64	0
Smoking initiation	Bipolar disorder	167	3
Smoking initiation	Depression	164	1
Smoking initiation	Schizophrenia	246	11
Lifetime smoking	Bipolar disorder	212	2
Lifetime smoking	Depression	106	2
Lifetime smoking	Schizophrenia	334	17
Amygdala	Bipolar disorder	114	0
Amygdala	Depression	62	0
Amygdala	Schizophrenia	164	1
Hippocampus	Bipolar disorder	138	0
Hippocampus	Depression	62	1
Hippocampus	Schizophrenia	198	0
Surface Area	Bipolar disorder	46	0
Surface Area	Depression	21	0
Surface Area	Schizophrenia	63	2
Cortical thickness	Bipolar disorder	49	0
Cortical thickness	Depression	37	0
Cortical thickness	Schizophrenia	63	0
Lateral OFC	Bipolar disorder	58	0
Lateral OFC	Depression	20	0
Lateral OFC	Schizophrenia	80	0
Medial OFC	Bipolar disorder	49	0
Medial OFC	Depression	23	0
Medial OFC	Schizophrenia	65	4
Superior frontal cortex	Bipolar disorder	58	0
Superior frontal cortex	Depression	28	0
Superior frontal cortex	Schizophrenia	80	0

## Sheet: S4
Supplementary Table 4
Significant (after correcting for multiple testing) local genetic correlations
Trait 1	Trait 2	Region	Location (chr:bp)	rg (CI)	p-value
CPD	BD	603	4:5972710-7135819	.623 (.347 to .948)	2.88x10-5
CPD	MD	2244	18:5575813-6756496	.745 (.423 to 1.00)	3.62x10-5
CPD	MD	2281	18:52512524-53762996	.825 (.541 to 1.00)	1.96x10-6
CPD	SCZ	1719	11:112755447-113889019	.439 (.237 to .642)	4.87x10-5
CPD	SCZ	2079	15:78514102-79292536	.551 (.367 to .733)	1.06x10-7
SC	MD	425	3:3128153-4109393	.696 (.405 to 1.00)	1.23x10-5
SC	MD	915	5:166863414-168342743	.669 (.405 to .981)	3.46x10-6
SI	BD	62	1:72513120-73992170	.751 (.454 to 1.00)	3.65x10-5
SI	BD	849	5:87943483-89584466	.870 (.580 to 1.00	1.04x10-6
SI	BD	1029	6:98173004-99678876	.873 (.560 to 1.00)	5.67x10-6
SI	MD	62	1:72513120-73992170	.819 (.559 to 1.00)	1.95x10-6
SI	SCZ	62	1:72513120-73992170	.977 (.800 to 1.00)	1.50x10-10
SI	SCZ	63	1:73992171-75132092	.826 (.581 to 1.00)	1.30x10-7
SI	SCZ	347	2:161432090-163607635	.764 (.478 to 1.00)	7.68x10-6
SI	SCZ	849	5:87943483-89584466	.672 (.460 to .897)	1.10x10-7
SI	SCZ	951	6:26396201-27261035	.644 (.386 to .921)	3.57x10-5
SI	SCZ	1272	8:26679136-27406511	.645 (.388 to .948)	8.31x10-6
SI	SCZ	1273	8:27406512-28344176	.909 (.655 to 1.00)	1.35x10-8
SI	SCZ	1389	9:14244748-14902924	.609 (.349 to .899)	1.86x10-5
SI	SCZ	1640	11:27018308-28577718	.744 (.456 to 1.00)	1.94x10-5
SI	SCZ	1988	14:56206431-57460781	.641 (.404 to .925)	3.68x10-6
SI	SCZ	2281	18:52512524-53762996	.615 (.401 to .848)	1.10x10-6
LTS	BD	466	3:51953969-54074844	-.484 (-.708 to -.263)	4.32x10-5
LTS	BD	1719	11:112755447-113889019	.690 (.431 to .990)	1.74x10-6
LTS	MD	2046	15:35118928-36583327	.714 (.412 to 1.00)	5.05x10-5
LTS	MD	2281	18:52512524-53762996	.604 (.402 to .812)	2.72x10-7
LTS	SCZ	40	1:43512670-45167235	.817 (.554 to 1.00)	2.17x10-7
LTS	SCZ	62	1:72513120-73992170	.836 (.557 to 1.00)	8.68x10-6
LTS	SCZ	63	1:73992171-75132092	.837 (.623 to 1.00)	3.12x10-9
LTS	SCZ	449	3:28649811-29877022	.680 (.396 to 1.00)	2.20x10-5
LTS	SCZ	584	3:186602046-187939199	.624 (.372 to .921)	1.01x10-5
LTS	SCZ	848	5:86493764-87943482	.872 (.571 to 1.00)	9.92x10-6
LTS	SCZ	952	6:27261036-28666364	.641 (.397 to .903)	8.30x10-6
LTS	SCZ	957	6:30715007-31106493	.831 (.573 to 1.00)	1.02x10-5
LTS	SCZ	1273	8:27406512-28344176	.829 (.557 to 1.00)	6.52x10-7
LTS	SCZ	1389	9:14244748-14902924	.608 (.353 to .894)	1.93x10-5
LTS	SCZ	1498	10:10969482-11856924	.650 (.374 to .963)	2.71x10-5
LTS	SCZ	1641	11:28577719-29530460	.890 (.610 to 1.00)	2.61x10-6
LTS	SCZ	1719	11:112755447-113889019	.532 (.354 to .707)	9.87x10-8
LTS	SCZ	1736	11:131424362-132584401	.532 (.291 to .789)	5.35x10-5
LTS	SCZ	1963	14:29029225-30831154	.738 (.546 to .944)	3.26x10-10
LTS	SCZ	2029	14:103617473-104439106	.848 (.560 to 1.00)	7.14x10-6
LTS	SCZ	2079	15:78514102-79292536	.587 (.381 to .806)	1.59x10-6
AMY	SCZ	584	3:186602046-187939199	.686 (.380 to 1.00)	3.31x10-5
HIP	SCZ	2443	21:27774351-28616539	.810 (.472 to 1.00)	4.97x10-5
CSA	SCZ	917	5:169506967-170898340	-.677 (-1.00 to -.387)	3.34x10-5
CSA	SCZ	2207	17:43460501-44865832	.697 (.434 to .961)	4.17x10-5
mOFC	SCZ	957	6:30715007-31106493	-.989 (-1.00 to -.789)	4.27x10-7
mOFC	SCZ	960	6:31320269-31427209	-1.00 (-1.00 to -.831)	3.01x10-7
mOFC	SCZ	965	6:32586785-32629239	-.945 (-1.00 to -.749)	2.81x10-5
mOFC	SCZ	966	6:32629240-32682213	-1.00 (-1.00 to -.920)	2.40x10-5
Note: Loci in bold show genetic correlations (rg) and confidence intervals (CI) of a psychiatric outcome with a smoking phenotype and a brain phenotype. CPD= Cigarettes per Day, SC=Smoking Cessation, SI= Smoking Initiation, LTS= Lifetime Smoking, AMY=Amygdala volume, CSA=Cortical Surface Area, BD= Bipolar Disorder, MD=Major Depression, SCZ=Schizophrenia, chr= chromosome, bp=base pair.

## Sheet: S5
Supplementary Table 5
Results MR analyses smoking on psychiatric outcomes
Exposure	Outcome	SNPs		IVW				Weighted Median		Weighted Mode		MR-Egger/SIMEX						IVW after Steiger filtering
		n	F	Q	p	β (se)	p	β (se)	p	β (se)	p	Q	p-val	intercept (se)	p	β (se)	p	N SNPs	β (se)	p
Cigarettes per day	Bipolar Disorder	47	70.24	152.70	2.28x10-13	.26 (.08)	.002	.28 (.06)	5.77x10-6	.29 (.05)	1.90x10-6	151.18	2.11x10-13	-.003 (.004)	.51	.32 (.12)	.01	42	.27 (.07)	8.46x10-5
	Depression	47	69.77	85.75	.0003	-.03 (.06)	.57	-.11 (.06)	.08	-.10 (.05)	.05	73.62	.005	.008 (.003)	.009	-.20 (.08)	.02	47	-.03 (.06)	.57
	Schizophrenia	47	70.24	488.38	2.95x10-75	.52 (.14)	.0002	.55 (.07)	1.53x10-16	.59 (.06)	1.03x10-13	465.85	2.52x10-71	-.01 (.007)	.15	.74 (.20)	.0006	32	.52 (.08)	2.87x10-10
Smoking cessation	Bipolar Disorder	17	24.69	40.00	.0008	.07 (.25)	.76	.08 (.25)	.75	-.09 (.34)	.80	39.70	.0005	-.0004 (.01)	.77	.23 (.54)	.67	14	.07 (.21)	.73
	Depression	17	24.69	26.81	.04	.53 (.20)	.009	.28 (.24)	.25	.24 (.34)	.49	25.17	.05	.006 (.006)	.38	.12 (.24)	.63	15	.29 (.17)	.08
	Schizophrenia	17	24.69	79.90	1.73x10-10	.18 (.32)	.58	.14 (.22)	.51	.21 (.28)	.46	79.68	8.00x10-11	-.005 (.01)	.64	.45 (.43)	.31	15	.02 (.15)	.91
Smoking Initation	Bipolar Disorder	318	27.50	899.41	3.55x10-57	.61 (.08)	7.30x10-14	.61 (.09)	2.85x10-12	1.07 (.40)	.008	895.42	7.69x10-57	.004 (.003)	.24	.30 (.25)	.23	239	.38 (.06)	1.49x10-9
	Depression	319	27.72	559.31	1.59x10-15	.61 (.06)	6.56x10-24	.50 (.08)	3.56x10-11	.43 (.22)	.05	554.36	3.54x10-15	.003 (.002)	.18	.40 (.15)	.008	273	.40 (.05)	4.65x10-16
	Schizophrenia	319	27.52	1544.26	5.68x10-160	.81 (.10)	9.22x10-17	.58 (.09)	9.85x10-12	.22 (.32)	.49	1544.19	2.65x10-160	.001 (.004)	.74	.69 (.27)	.01	218	.30 (.06)	1.31x10-6
Lifetime smoking	Bipolar Disorder	120	44.17	319.16	3.23x10-20	.80 (.15)	1.52x10-7	.71 (.16)	1.52x10-5	.91 (.48)	.06	318.11	2.73x10-20	.0006 (.006)	.93	.75 (.58)	.20	116	.69 (.14)	1.86x10-6
	Depression	120	44.17	229.26	5.41x10-9	.91 (.12)	2.54x10-13	.74 (.15)	1.06x10-6	.63 (.37)	.09	225.64	9.46x10-9	.008 (.005)	.11	.10 (.46)	.82	117	.85 (.12)	1.80x10-12
	Schizophrenia	109	45.12	671.38	3.39x10-82	1.33 (.22)	2.29x10-9	1.21 (.17)	1.00x10-12	1.02 (.49)	.04	670.20	2.21x10-82	.006 (.009)	.53	.82 (.82)	.32	102	.92 (.16)	4.50x10-9

## Sheet: S6
Supplementary Table 6
Weighted and unweighted I2 values for the smoking - psychiatric disease MR analyses
Exposure	Outcome	Unweighted I2	Weighted I2
Cigarettes per day	Bipolar Disorder	.97	.97
	Depression	.97	.97
	Schizophrenia	.97	.97
Smoking cessation	Bipolar Disorder	.80	.56
	Depression	.80	.42
	Schizophrenia	.80	.56
Smoking Initation	Bipolar Disorder	.57	.43
	Depression	.60	.43
	Schizophrenia	.58	.43
Lifetime smoking	Bipolar Disorder	.65	.42
	Depression	.65	.42
	Schizophrenia	.67	.47

## Sheet: S7
Supplementary Table 7
Leave-one-out analyses for the smoking-to-psychiatric disease MR
Exposure	Outcome	SNP	b	se	p
Cigarettes per day	Bipolar disorder	rs10204824	0.256522475693213	0.0838836077754086	0.0022276282412298
Cigarettes per day	Bipolar disorder	rs1024323	0.261505337103106	0.0847029957682698	0.00201969372759117
Cigarettes per day	Bipolar disorder	rs10454798	0.257000727858893	0.0838538149449296	0.00217767355535059
Cigarettes per day	Bipolar disorder	rs10519203	0.276732032727848	0.0930753104950855	0.00294706987688006
Cigarettes per day	Bipolar disorder	rs10742683	0.263890262701932	0.0847496799758783	0.00184718946048977
Cigarettes per day	Bipolar disorder	rs1115019	0.261019694045924	0.0846757822689583	0.00205216019142584
Cigarettes per day	Bipolar disorder	rs11264100	0.276972511081225	0.0794538191783481	0.000490381808344243
Cigarettes per day	Bipolar disorder	rs117824460	0.259313167353573	0.0851832487118958	0.00233315266544158
Cigarettes per day	Bipolar disorder	rs11846838	0.252398188721067	0.080739517454417	0.00177153367531041
Cigarettes per day	Bipolar disorder	rs11940255	0.263560476901548	0.0847842800809146	0.00187975541860242
Cigarettes per day	Bipolar disorder	rs12438181	0.246004066333592	0.0890608711347258	0.00574130442863308
Cigarettes per day	Bipolar disorder	rs12924872	0.260381709301243	0.0845378001476813	0.00206957150531882
Cigarettes per day	Bipolar disorder	rs13253502	0.263643114648205	0.0846549735056513	0.00184366182477646
Cigarettes per day	Bipolar disorder	rs1592485	0.266908786437347	0.0849725079032396	0.00168303447047987
Cigarettes per day	Bipolar disorder	rs182317	0.269445514498215	0.08437559959629	0.00140605288234543
Cigarettes per day	Bipolar disorder	rs2084533	0.260951911309407	0.0849245669099605	0.00212096524612261
Cigarettes per day	Bipolar disorder	rs215600	0.272763735694968	0.0827355857401217	0.000977886657275847
Cigarettes per day	Bipolar disorder	rs2236951	0.27094432840612	0.0817118866872138	0.000913649783189243
Cigarettes per day	Bipolar disorder	rs2273500	0.279269484853442	0.0826090294291827	0.000723232906016544
Cigarettes per day	Bipolar disorder	rs258321	0.256671760333035	0.0841911819960552	0.00229851100443105
Cigarettes per day	Bipolar disorder	rs2741351	0.256558879037102	0.0839349315762504	0.00223832838741148
Cigarettes per day	Bipolar disorder	rs28681284	0.246801126504876	0.0887313544508917	0.00541179801136997
Cigarettes per day	Bipolar disorder	rs28813180	0.262372584733503	0.0849052079420347	0.00200033566811978
Cigarettes per day	Bipolar disorder	rs3025383	0.266525601504048	0.0849241815593245	0.00169875957696728
Cigarettes per day	Bipolar disorder	rs34973462	0.260309808274621	0.0845388716154809	0.00207576127217436
Cigarettes per day	Bipolar disorder	rs3743063	0.264199003130687	0.0874347144251806	0.00251383017921025
Cigarettes per day	Bipolar disorder	rs4144686	0.257625425179837	0.0842661964383307	0.00223354927919508
Cigarettes per day	Bipolar disorder	rs4236926	0.261884725184385	0.0852156963588779	0.00211777775432355
Cigarettes per day	Bipolar disorder	rs4485470	0.266322471874691	0.0847776238910142	0.00168128373186621
Cigarettes per day	Bipolar disorder	rs56113850	0.275706621093268	0.0859469940754405	0.00133722809406686
Cigarettes per day	Bipolar disorder	rs6078373	0.263582032477171	0.0848455678362924	0.00189246315899517
Cigarettes per day	Bipolar disorder	rs62447179	0.265941243483691	0.0844673252674456	0.00164138180485072
Cigarettes per day	Bipolar disorder	rs632811	0.248395908839047	0.081813303255666	0.00239635199695361
Cigarettes per day	Bipolar disorder	rs699165	0.264749852183508	0.0845563939064254	0.00174185623372314
Cigarettes per day	Bipolar disorder	rs7125588	0.254156140805145	0.0823491331406917	0.00202647586677705
Cigarettes per day	Bipolar disorder	rs72740955	0.265202830606521	0.0929231485972046	0.00431722907346505
Cigarettes per day	Bipolar disorder	rs7281463	0.269093883148789	0.0830196463182798	0.00118974311524354
Cigarettes per day	Bipolar disorder	rs73229090	0.263272156801731	0.0848165460984957	0.00190911175494171
Cigarettes per day	Bipolar disorder	rs7431710	0.260390353658282	0.0848866438135003	0.00215852579012368
Cigarettes per day	Bipolar disorder	rs75596189	0.256141060442078	0.0844906018846895	0.00243267510652988
Cigarettes per day	Bipolar disorder	rs7599488	0.269279943162725	0.0822496344022547	0.00106061067508462
Cigarettes per day	Bipolar disorder	rs7766641	0.271803094635697	0.0810279959324246	0.00079527415336844
Cigarettes per day	Bipolar disorder	rs78408772	0.265118132034663	0.0845199505641806	0.00170830504098308
Cigarettes per day	Bipolar disorder	rs790564	0.266447436094151	0.0837485731888444	0.00146506366609503
Cigarettes per day	Bipolar disorder	rs7951365	0.262333874469336	0.0848252771433239	0.00198385978655547
Cigarettes per day	Bipolar disorder	rs8040868	0.245056872922211	0.0915013011610833	0.00740236239006901
Cigarettes per day	Bipolar disorder	rs8192726	0.256277796010036	0.0845849159847259	0.0024469257518874
Cigarettes per day	Bipolar disorder	All	0.262630067898839	0.0837875287981699	0.00172160847569288
Cigarettes per day	Depression	rs10204824	-0.03749605623555	0.0610773069853167	0.539273863598342
Cigarettes per day	Depression	rs1024323	-0.0380890225962118	0.0602299545318858	0.527129879548734
Cigarettes per day	Depression	rs10454798	-0.0420120955906223	0.0590552148584809	0.476834135836425
Cigarettes per day	Depression	rs10519203	-0.0201357765169459	0.0672201146728277	0.76452052806356
Cigarettes per day	Depression	rs10742683	-0.0301713166330725	0.0598517844272626	0.614190730031541
Cigarettes per day	Depression	rs1115019	-0.0353595276921583	0.0612585985695363	0.563792618592774
Cigarettes per day	Depression	rs11264100	-0.0289251949944953	0.0601556962385106	0.630631045769115
Cigarettes per day	Depression	rs117824460	-0.0331252857984214	0.0615738567379374	0.590593296625751
Cigarettes per day	Depression	rs11846838	-0.0397213201567324	0.0600174378292789	0.508080398684441
Cigarettes per day	Depression	rs11940255	-0.0373555174669084	0.0608635711502454	0.539375105565745
Cigarettes per day	Depression	rs12438181	-0.0453869048660456	0.0645451315861926	0.48194300960394
Cigarettes per day	Depression	rs12924872	-0.0368937256527117	0.0609495438868033	0.544969144445544
Cigarettes per day	Depression	rs13253502	-0.0360192780508538	0.0610322545012083	0.555078084124003
Cigarettes per day	Depression	rs1592485	-0.0383090352228422	0.0613668396480245	0.532455009243412
Cigarettes per day	Depression	rs182317	-0.0410552468069061	0.0605627597343148	0.497837696721854
Cigarettes per day	Depression	rs2084533	-0.0343056336414738	0.0613968221179693	0.576330579631294
Cigarettes per day	Depression	rs215600	-0.0395786141393681	0.0608031509670749	0.515091472064464
Cigarettes per day	Depression	rs2236951	-0.0320541745062783	0.0607949485587178	0.598019558398537
Cigarettes per day	Depression	rs2273500	-0.0358701028985536	0.0614549211404204	0.559434590478228
Cigarettes per day	Depression	rs258321	-0.0334258585093538	0.061333352113009	0.585762694771129
Cigarettes per day	Depression	rs2741351	-0.0384152661451355	0.0608772661161176	0.528022145142076
Cigarettes per day	Depression	rs28681284	-0.0426296156221906	0.0640480328757828	0.505674343712731
Cigarettes per day	Depression	rs3025383	-0.0340609938592651	0.0614703735601097	0.57950751706483
Cigarettes per day	Depression	rs34973462	-0.0389738596185633	0.0600468903904806	0.516301479405268
Cigarettes per day	Depression	rs3743063	-0.0135214621131185	0.0618308070033111	0.826895534191086
Cigarettes per day	Depression	rs4144686	-0.0435018466019044	0.05866668476322	0.458385167678137
Cigarettes per day	Depression	rs4236926	-0.0420284302955439	0.0607947821359202	0.48936672394576
Cigarettes per day	Depression	rs4485470	-0.0368828250686911	0.0613330686866391	0.547604893571161
Cigarettes per day	Depression	rs56113850	-0.0189992708612977	0.0612607611743651	0.756456253060904
Cigarettes per day	Depression	rs6078373	-0.0336739875760849	0.0612686022457002	0.582585206623737
Cigarettes per day	Depression	rs62447179	-0.0419446005037741	0.0590085230741764	0.477194082511866
Cigarettes per day	Depression	rs632811	-0.0345665511116659	0.0614745011883544	0.573917853871318
Cigarettes per day	Depression	rs699165	-0.0377366479954659	0.0606358371775277	0.533712457979308
Cigarettes per day	Depression	rs7125588	-0.0363794141685329	0.0612100086879388	0.55228628573516
Cigarettes per day	Depression	rs72740955	-0.0160953556506192	0.0668745951435757	0.809803394992034
Cigarettes per day	Depression	rs7281463	-0.0367774190878776	0.0610818085709997	0.547106897319028
Cigarettes per day	Depression	rs73229090	-0.032380707505213	0.0609445677046544	0.595201143370809
Cigarettes per day	Depression	rs7431710	-0.0413207522585283	0.0602710058742547	0.492976363829525
Cigarettes per day	Depression	rs75596189	-0.0394190650628634	0.0610884866247314	0.51874695580739
Cigarettes per day	Depression	rs7599488	-0.0342926616989567	0.0612612847452889	0.575631514551974
Cigarettes per day	Depression	rs7766641	-0.0287564453119453	0.0590393855601561	0.626207143601114
Cigarettes per day	Depression	rs78408772	-0.0373649916137311	0.0608498549907256	0.539180786936821
Cigarettes per day	Depression	rs790564	-0.030567906971877	0.059529424540893	0.607606926958288
Cigarettes per day	Depression	rs7951365	-0.0393055839427464	0.0599928211516483	0.512357370334069
Cigarettes per day	Depression	rs79739740	-0.0371258351545461	0.0609001037838986	0.542114496802212
Cigarettes per day	Depression	rs8040868	-0.00914984914057458	0.0657712687801194	0.889358325050026
Cigarettes per day	Depression	rs8192726	-0.0345653058842915	0.0614737624725149	0.573927049851862
Cigarettes per day	Depression	All	-0.0347884898186358	0.0605381407185136	0.565525266488609
Cigarettes per day	Schizophrenia	rs10204824	0.509584210182543	0.138005532937696	0.000222068063635776
Cigarettes per day	Schizophrenia	rs1024323	0.515471340851709	0.138712435671027	0.000202309656391741
Cigarettes per day	Schizophrenia	rs10454798	0.516020941093877	0.139185812034059	0.000209377504144289
Cigarettes per day	Schizophrenia	rs10519203	0.521804198053825	0.152967725702957	0.000646765578067146
Cigarettes per day	Schizophrenia	rs10742683	0.521642545092186	0.138974807629773	0.000174379504239237
Cigarettes per day	Schizophrenia	rs1115019	0.521366429094169	0.138982830839788	0.000175919367321352
Cigarettes per day	Schizophrenia	rs11264100	0.531532235863262	0.136900928727326	0.000103343350991817
Cigarettes per day	Schizophrenia	rs117824460	0.533357002981932	0.139105725214317	0.000125981603548326
Cigarettes per day	Schizophrenia	rs11846838	0.504104434311468	0.134060736110704	0.000169730722669392
Cigarettes per day	Schizophrenia	rs11940255	0.518842004568664	0.139230470046827	0.000194158963812518
Cigarettes per day	Schizophrenia	rs12438181	0.468936838695817	0.144826333321012	0.00120402359992621
Cigarettes per day	Schizophrenia	rs12924872	0.520633608833316	0.139080775473576	0.000181553973668937
Cigarettes per day	Schizophrenia	rs13253502	0.521206532786985	0.138747537457775	0.000172299286209128
Cigarettes per day	Schizophrenia	rs1592485	0.520189237762647	0.139808319980286	0.000198646452161792
Cigarettes per day	Schizophrenia	rs182317	0.541778430185468	0.134631131644706	5.71768418150714e-05
Cigarettes per day	Schizophrenia	rs2084533	0.506271049847309	0.137515760324583	0.000231820959100826
Cigarettes per day	Schizophrenia	rs215600	0.521831666353873	0.139384803285126	0.000181243246605355
Cigarettes per day	Schizophrenia	rs2236951	0.522819774823455	0.13879530514566	0.000165326557291266
Cigarettes per day	Schizophrenia	rs2273500	0.534300155970466	0.138705403012287	0.000117133069021126
Cigarettes per day	Schizophrenia	rs258321	0.50740748172993	0.137718296881275	0.000229253838613593
Cigarettes per day	Schizophrenia	rs2741351	0.523339515876477	0.139046765595888	0.000167373380843064
Cigarettes per day	Schizophrenia	rs28681284	0.461860769617222	0.143305815047379	0.0012689843079158
Cigarettes per day	Schizophrenia	rs28813180	0.520924441435992	0.139277616082333	0.000183882809555283
Cigarettes per day	Schizophrenia	rs3025383	0.518023251966284	0.139741815127704	0.000209726909269247
Cigarettes per day	Schizophrenia	rs34973462	0.521228454739979	0.139022000773748	0.000177363097685857
Cigarettes per day	Schizophrenia	rs3743063	0.514822955674671	0.143390875641363	0.000330238424635893
Cigarettes per day	Schizophrenia	rs4144686	0.503701790840338	0.135588067743906	0.0002032504076237
Cigarettes per day	Schizophrenia	rs4236926	0.516151410365969	0.139846851589305	0.000223520633946984
Cigarettes per day	Schizophrenia	rs4485470	0.524199884390007	0.139222367044816	0.000166416646419176
Cigarettes per day	Schizophrenia	rs56113850	0.544596803948575	0.140647680935988	0.000107917661926849
Cigarettes per day	Schizophrenia	rs6078373	0.523583422013678	0.138818522407084	0.000162131628012605
Cigarettes per day	Schizophrenia	rs62447179	0.52311850536795	0.138920048609403	0.000166144004500396
Cigarettes per day	Schizophrenia	rs632811	0.505814039502448	0.138006331888361	0.000247192733507288
Cigarettes per day	Schizophrenia	rs699165	0.528612595490259	0.135838649528406	9.9636999118997e-05
Cigarettes per day	Schizophrenia	rs7125588	0.50438867788659	0.134826524284939	0.000183275182840345
Cigarettes per day	Schizophrenia	rs72740955	0.514626173936661	0.152499551667052	0.000739209624773623
Cigarettes per day	Schizophrenia	rs7281463	0.5295879488904	0.136033957681532	9.89888889032137e-05
Cigarettes per day	Schizophrenia	rs73229090	0.536121565043757	0.130084010453212	3.76660835775052e-05
Cigarettes per day	Schizophrenia	rs7431710	0.510954794530847	0.1387754314881	0.000231518363897154
Cigarettes per day	Schizophrenia	rs75596189	0.521318894308262	0.139617552835393	0.000188532475402247
Cigarettes per day	Schizophrenia	rs7599488	0.52982668626682	0.134853138897945	8.5329554984115e-05
Cigarettes per day	Schizophrenia	rs7766641	0.533456833897037	0.133173833740215	6.18293578002811e-05
Cigarettes per day	Schizophrenia	rs78408772	0.513878560610784	0.138515208967659	0.000207335293872623
Cigarettes per day	Schizophrenia	rs790564	0.526895482901227	0.136189955021743	0.000109359843967277
Cigarettes per day	Schizophrenia	rs7951365	0.521073939367343	0.139066833111308	0.000179010730017419
Cigarettes per day	Schizophrenia	rs8040868	0.508534348871197	0.150581677809698	0.000732456322363477
Cigarettes per day	Schizophrenia	rs8192726	0.528695124334855	0.13892959954618	0.000141524051268215
Cigarettes per day	Schizophrenia	All	0.518701158037043	0.137523920292071	0.00016212878433308
Lifetime smoking	Bipolar disorder	rs10052591	0.815305470945884	0.154038180127118	1.20405496658334e-07
Lifetime smoking	Bipolar disorder	rs10226228	0.838850656363733	0.152230399930763	3.58015682116092e-08
Lifetime smoking	Bipolar disorder	rs10282292	0.820681657405941	0.15354932136222	9.05454405024605e-08
Lifetime smoking	Bipolar disorder	rs1050847	0.800285118605808	0.154307696782933	2.14519792957385e-07
Lifetime smoking	Bipolar disorder	rs10823968	0.813839805410084	0.153991120909572	1.25719333480245e-07
Lifetime smoking	Bipolar disorder	rs10879871	0.802884414056095	0.154555749932406	2.04952840949557e-07
Lifetime smoking	Bipolar disorder	rs10918701	0.78963319384018	0.153342689821912	2.61227065733053e-07
Lifetime smoking	Bipolar disorder	rs11210229	0.77082996757054	0.152577170038334	4.37056097460221e-07
Lifetime smoking	Bipolar disorder	rs112282219	0.784198067533907	0.153170563687967	3.05908397641258e-07
Lifetime smoking	Bipolar disorder	rs11255908	0.812415841095915	0.154282547681189	1.39605783740193e-07
Lifetime smoking	Bipolar disorder	rs113382419	0.794538443273539	0.156000582137786	3.52114278696367e-07
Lifetime smoking	Bipolar disorder	rs11768481	0.810658339752767	0.154309573310607	1.49272473344933e-07
Lifetime smoking	Bipolar disorder	rs11783093	0.823747613174278	0.154182722378648	9.15867277939944e-08
Lifetime smoking	Bipolar disorder	rs11861214	0.824989633278603	0.152357577698454	6.13486488240901e-08
Lifetime smoking	Bipolar disorder	rs11948770	0.812134150928104	0.154309562590408	1.41708971682074e-07
Lifetime smoking	Bipolar disorder	rs12202536	0.818404233906634	0.153719804562765	1.01509926335724e-07
Lifetime smoking	Bipolar disorder	rs1221148	0.793628100035335	0.15414553552142	2.62488724522652e-07
Lifetime smoking	Bipolar disorder	rs12244388	0.861967433322751	0.149498978007603	8.1315808810011e-09
Lifetime smoking	Bipolar disorder	rs1246265	0.81392133752685	0.154114102799389	1.28277150519106e-07
Lifetime smoking	Bipolar disorder	rs12481282	0.800074172307445	0.154317426358994	2.16478640989305e-07
Lifetime smoking	Bipolar disorder	rs12623702	0.810646033195837	0.154531806579089	1.55588796753069e-07
Lifetime smoking	Bipolar disorder	rs12708665	0.82620396621417	0.152647935489051	6.21576437390921e-08
Lifetime smoking	Bipolar disorder	rs12831617	0.81402519321682	0.153973427385782	1.24481329060195e-07
Lifetime smoking	Bipolar disorder	rs12967855	0.808016176516157	0.154337436552839	1.64639714758481e-07
Lifetime smoking	Bipolar disorder	rs13009008	0.815299515691242	0.153990760679371	1.19361856688754e-07
Lifetime smoking	Bipolar disorder	rs13016665	0.788789026585408	0.153467758060832	2.75074510506895e-07
Lifetime smoking	Bipolar disorder	rs13153393	0.804863312758257	0.154509403417055	1.89703375197608e-07
Lifetime smoking	Bipolar disorder	rs13296519	0.789892245002344	0.153945722555488	2.8823931448942e-07
Lifetime smoking	Bipolar disorder	rs136233	0.792934576654896	0.153796635893721	2.52639045077908e-07
Lifetime smoking	Bipolar disorder	rs147412694	0.81843991202781	0.15357471804479	9.86126424275955e-08
Lifetime smoking	Bipolar disorder	rs17309874	0.799883173701475	0.154606090802904	2.29521958228841e-07
Lifetime smoking	Bipolar disorder	rs17553262	0.80820912543296	0.154315216463019	1.6286242797933e-07
Lifetime smoking	Bipolar disorder	rs17576594	0.810162883499998	0.154603482216526	1.60348038436436e-07
Lifetime smoking	Bipolar disorder	rs1922018	0.806259969909816	0.154652398192029	1.85441814508174e-07
Lifetime smoking	Bipolar disorder	rs1931263	0.78878561281407	0.153148734302199	2.59855742558915e-07
Lifetime smoking	Bipolar disorder	rs1933270	0.797462064238404	0.15437633229736	2.39538706069539e-07
Lifetime smoking	Bipolar disorder	rs202645	0.807850337746149	0.154394732462886	1.67350512029275e-07
Lifetime smoking	Bipolar disorder	rs2062882	0.826746094581537	0.152337487996489	5.72869107006855e-08
Lifetime smoking	Bipolar disorder	rs2080870	0.801885614995577	0.154333056141714	2.03827671891953e-07
Lifetime smoking	Bipolar disorder	rs2254710	0.809939791959031	0.154271048101307	1.52009375113607e-07
Lifetime smoking	Bipolar disorder	rs245774	0.803952987405802	0.154429109738831	1.92988012198377e-07
Lifetime smoking	Bipolar disorder	rs2675638	0.804471633908191	0.154474511933399	1.91097590487487e-07
Lifetime smoking	Bipolar disorder	rs2838834	0.786733960948513	0.15325531146006	2.84424540680649e-07
Lifetime smoking	Bipolar disorder	rs28485305	0.799861019781494	0.154282832678388	2.16733222241461e-07
Lifetime smoking	Bipolar disorder	rs2867112	0.817059719766179	0.154390037289552	1.20867472332518e-07
Lifetime smoking	Bipolar disorder	rs2890772	0.827214348362835	0.154551719364458	8.6820962394293e-08
Lifetime smoking	Bipolar disorder	rs2894808	0.80669322248547	0.154467134475359	1.76593868552308e-07
Lifetime smoking	Bipolar disorder	rs317021	0.799312411544481	0.154426569906045	2.26689636409934e-07
Lifetime smoking	Bipolar disorder	rs326341	0.777023270229392	0.152206278725393	3.30677109056112e-07
Lifetime smoking	Bipolar disorder	rs329120	0.795956444438457	0.154418437449517	2.54250491603571e-07
Lifetime smoking	Bipolar disorder	rs34866095	0.806662321252114	0.154395030028785	1.74470618325552e-07
Lifetime smoking	Bipolar disorder	rs348809	0.775398919092923	0.150496399859906	2.5734455275077e-07
Lifetime smoking	Bipolar disorder	rs35169606	0.796858690204741	0.154183943325635	2.36316385828915e-07
Lifetime smoking	Bipolar disorder	rs35175834	0.79021128061573	0.155059544397142	3.46576421266658e-07
Lifetime smoking	Bipolar disorder	rs35343344	0.812184039163411	0.154131392013325	1.36850665638978e-07
Lifetime smoking	Bipolar disorder	rs359243	0.805793652098928	0.154487788593972	1.82921766085247e-07
Lifetime smoking	Bipolar disorder	rs369230	0.786883130718893	0.153060798676592	2.73303199346454e-07
Lifetime smoking	Bipolar disorder	rs3742365	0.777104324153741	0.152945589983295	3.75611067340729e-07
Lifetime smoking	Bipolar disorder	rs3811038	0.797284149327648	0.15429482137129	2.37528549369458e-07
Lifetime smoking	Bipolar disorder	rs3896224	0.796136811515095	0.15432689783659	2.48578814879166e-07
Lifetime smoking	Bipolar disorder	rs421983	0.782081330621549	0.152624015928347	2.98748125367469e-07
Lifetime smoking	Bipolar disorder	rs4391802	0.798073201594378	0.15447364938896	2.38641332026629e-07
Lifetime smoking	Bipolar disorder	rs4473348	0.778127873337652	0.152051361064435	3.09557747481516e-07
Lifetime smoking	Bipolar disorder	rs4543592	0.804832929198965	0.154508219264562	1.89863662684687e-07
Lifetime smoking	Bipolar disorder	rs4571506	0.815022725048584	0.153938863347808	1.19370434801286e-07
Lifetime smoking	Bipolar disorder	rs4671357	0.80987085960106	0.154536670546276	1.60021737620038e-07
Lifetime smoking	Bipolar disorder	rs4731925	0.80180673915073	0.154338246635788	2.04580509218409e-07
Lifetime smoking	Bipolar disorder	rs4814873	0.789557894628289	0.153474574554531	2.6816029378244e-07
Lifetime smoking	Bipolar disorder	rs4949465	0.806919676932333	0.154398475858082	1.73014885641678e-07
Lifetime smoking	Bipolar disorder	rs4957528	0.795828493204303	0.154090012508539	2.40826480147252e-07
Lifetime smoking	Bipolar disorder	rs549845	0.779719674195467	0.153142935932331	3.55334686803233e-07
Lifetime smoking	Bipolar disorder	rs57611503	0.814525697754195	0.153877133656553	1.20095018459158e-07
Lifetime smoking	Bipolar disorder	rs6011779	0.839420400907631	0.15387742473238	4.8938739175818e-08
Lifetime smoking	Bipolar disorder	rs60952428	0.810700582353319	0.154198365969119	1.46013133565466e-07
Lifetime smoking	Bipolar disorder	rs6119897	0.821328213103201	0.154278901379976	1.01700653131152e-07
Lifetime smoking	Bipolar disorder	rs61796681	0.808247857120164	0.154287724504691	1.61820981158934e-07
Lifetime smoking	Bipolar disorder	rs62098013	0.791356238248431	0.153684857162516	2.61580117033296e-07
Lifetime smoking	Bipolar disorder	rs62135536	0.816218893798205	0.153893523207486	1.13422930336232e-07
Lifetime smoking	Bipolar disorder	rs62155874	0.781427233747805	0.153630551177557	3.64913998350963e-07
Lifetime smoking	Bipolar disorder	rs62175972	0.799840946676575	0.154310930556622	2.17985633061687e-07
Lifetime smoking	Bipolar disorder	rs624833	0.813492765764037	0.154206877460676	1.32514599854995e-07
Lifetime smoking	Bipolar disorder	rs6562474	0.820408145741335	0.153405099005372	8.89389069198717e-08
Lifetime smoking	Bipolar disorder	rs6598539	0.813365665626874	0.154134104668243	1.31315908260386e-07
Lifetime smoking	Bipolar disorder	rs6741228	0.774922046447803	0.150444355320751	2.59255782851679e-07
Lifetime smoking	Bipolar disorder	rs67596067	0.801437865083473	0.154422218106545	2.10392447839913e-07
Lifetime smoking	Bipolar disorder	rs6778080	0.796341388877712	0.15449486590172	2.54329619405803e-07
Lifetime smoking	Bipolar disorder	rs6779302	0.796350338674081	0.154228453858829	2.42444162868911e-07
Lifetime smoking	Bipolar disorder	rs6935954	0.811216785278418	0.154478148788078	1.50999298843631e-07
Lifetime smoking	Bipolar disorder	rs6957896	0.797891431433002	0.154145057987022	2.26405204079586e-07
Lifetime smoking	Bipolar disorder	rs6962772	0.789132570039631	0.15336148751862	2.66706936487696e-07
Lifetime smoking	Bipolar disorder	rs7039819	0.800619118075879	0.154428292873814	2.16703277642773e-07
Lifetime smoking	Bipolar disorder	rs7077678	0.801403876364835	0.154425231911998	2.10755881978075e-07
Lifetime smoking	Bipolar disorder	rs71367545	0.807438205283018	0.15443110466973	1.70919713079901e-07
Lifetime smoking	Bipolar disorder	rs7155595	0.810961042189123	0.154310405603513	1.47712784948956e-07
Lifetime smoking	Bipolar disorder	rs71627581	0.799757152004897	0.154275225048903	2.17219337781493e-07
Lifetime smoking	Bipolar disorder	rs72674867	0.814689509771898	0.153973279830111	1.21576431882135e-07
Lifetime smoking	Bipolar disorder	rs72678864	0.794830955831353	0.154148583919061	2.51924232910917e-07
Lifetime smoking	Bipolar disorder	rs7297175	0.816383098284203	0.153870464333371	1.12271122171393e-07
Lifetime smoking	Bipolar disorder	rs732083	0.78661882844689	0.152955197640701	2.70665831626167e-07
Lifetime smoking	Bipolar disorder	rs73220544	0.813394773750404	0.154090235401959	1.30109837750168e-07
Lifetime smoking	Bipolar disorder	rs7333559	0.806121817801793	0.154496989532758	1.81140369537645e-07
Lifetime smoking	Bipolar disorder	rs74086911	0.802082746245044	0.154335550266438	2.02524072489609e-07
Lifetime smoking	Bipolar disorder	rs7519626	0.807102219370254	0.154399033919099	1.7193013167456e-07
Lifetime smoking	Bipolar disorder	rs7528604	0.800393187832464	0.154591435403435	2.2490988282095e-07
Lifetime smoking	Bipolar disorder	rs7553348	0.808032478221712	0.154598265346469	1.72600015866258e-07
Lifetime smoking	Bipolar disorder	rs7569203	0.828059730493496	0.153293477724268	6.59778320240645e-08
Lifetime smoking	Bipolar disorder	rs75742406	0.796058780343704	0.154185729451612	2.43041174015158e-07
Lifetime smoking	Bipolar disorder	rs76608582	0.813855865328583	0.153989070247721	1.25599432179675e-07
Lifetime smoking	Bipolar disorder	rs7766610	0.809645459183908	0.154572139711606	1.62345454654899e-07
Lifetime smoking	Bipolar disorder	rs7807019	0.846847853316622	0.150199345727223	1.71877372306187e-08
Lifetime smoking	Bipolar disorder	rs8042134	0.820330759047047	0.153893657224465	9.79405633106692e-08
Lifetime smoking	Bipolar disorder	rs8042849	0.804890725075877	0.156592317074644	2.74680439725501e-07
Lifetime smoking	Bipolar disorder	rs860326	0.802416690181487	0.154431872307133	2.0370250609933e-07
Lifetime smoking	Bipolar disorder	rs8614	0.81727325360398	0.153901120115351	1.09397584842892e-07
Lifetime smoking	Bipolar disorder	rs889398	0.806252029576458	0.154567146084699	1.82638107875779e-07
Lifetime smoking	Bipolar disorder	rs9435340	0.813499194834059	0.154078343481004	1.2934166098647e-07
Lifetime smoking	Bipolar disorder	rs9842947	0.808457709529914	0.154387210256896	1.63598109228154e-07
Lifetime smoking	Bipolar disorder	rs986391	0.801063036056005	0.154796682500577	2.27988240895393e-07
Lifetime smoking	Bipolar disorder	rs9904288	0.810690399942252	0.15419831329003	1.4606412943578e-07
Lifetime smoking	Bipolar disorder	rs9919670	0.772483378263117	0.1544352498374	5.67419101134148e-07
Lifetime smoking	Bipolar disorder	All	0.804774499679283	0.153284272602015	1.51926562131622e-07
Lifetime smoking	Depression	rs10052591	0.925053049340806	0.124367531617244	1.02175356236533e-13
Lifetime smoking	Depression	rs10226228	0.906814142160999	0.125719087867622	5.47248625680454e-13
Lifetime smoking	Depression	rs10282292	0.923116108120627	0.124731509485431	1.35340714579593e-13
Lifetime smoking	Depression	rs1050847	0.90650567623018	0.125253837659949	4.57541328074834e-13
Lifetime smoking	Depression	rs10823968	0.913407969274608	0.125301026096281	3.10626106349499e-13
Lifetime smoking	Depression	rs10879871	0.922534406613346	0.124921574449724	1.52558177853358e-13
Lifetime smoking	Depression	rs10918701	0.928661248484563	0.123537433780494	5.5942207360749e-14
Lifetime smoking	Depression	rs11210229	0.871776269103099	0.122051512370953	9.15210477720808e-13
Lifetime smoking	Depression	rs112282219	0.903607698790529	0.125218407896229	5.34396335478782e-13
Lifetime smoking	Depression	rs11255908	0.915069118503355	0.125360177753395	2.8879624308782e-13
Lifetime smoking	Depression	rs113382419	0.923138599980992	0.126610514716646	3.07278105537019e-13
Lifetime smoking	Depression	rs11768481	0.917023213824211	0.125196824893771	2.3951887300857e-13
Lifetime smoking	Depression	rs11783093	0.911079251033991	0.125818193967864	4.44613542287846e-13
Lifetime smoking	Depression	rs11861214	0.915633938546028	0.125123805227757	2.52024791348905e-13
Lifetime smoking	Depression	rs11948770	0.912708990346837	0.125409624462931	3.39251208847576e-13
Lifetime smoking	Depression	rs12202536	0.905851399291862	0.125300639606072	4.85048335854939e-13
Lifetime smoking	Depression	rs1221148	0.908624908807907	0.125474600439682	4.43733784759807e-13
Lifetime smoking	Depression	rs12244388	0.948832095638093	0.122955027063397	1.19189692229965e-14
Lifetime smoking	Depression	rs1246265	0.904778578814559	0.125243104121445	5.04138883554115e-13
Lifetime smoking	Depression	rs12481282	0.910095610120703	0.125372042894582	3.89504027689531e-13
Lifetime smoking	Depression	rs12623702	0.91679064564893	0.125388238017063	2.63948543545741e-13
Lifetime smoking	Depression	rs12708665	0.921350487703881	0.124820863452354	1.56654699127148e-13
Lifetime smoking	Depression	rs12831617	0.916524291286691	0.125135477600935	2.4022745026939e-13
Lifetime smoking	Depression	rs12967855	0.899081377378271	0.124604232836766	5.37376332741991e-13
Lifetime smoking	Depression	rs13009008	0.918274589503154	0.125091176024932	2.12253872147826e-13
Lifetime smoking	Depression	rs13016665	0.900957871612983	0.124970343707854	5.62099297603562e-13
Lifetime smoking	Depression	rs13153393	0.902728221102517	0.125196763511241	5.57567464048225e-13
Lifetime smoking	Depression	rs13296519	0.913409302205275	0.12549640822899	3.37877412381032e-13
Lifetime smoking	Depression	rs136233	0.901165193374869	0.124905679249472	5.40269729835304e-13
Lifetime smoking	Depression	rs147412694	0.908784773512921	0.125367198881694	4.19910603047076e-13
Lifetime smoking	Depression	rs17309874	0.944641706291826	0.121554121052309	7.76434698417526e-15
Lifetime smoking	Depression	rs17553262	0.910240876470342	0.12534035577862	3.80976102598494e-13
Lifetime smoking	Depression	rs17576594	0.916881344842905	0.125459547133929	2.70778613693049e-13
Lifetime smoking	Depression	rs1922018	0.905493603305102	0.12548848736725	5.3637361006964e-13
Lifetime smoking	Depression	rs1931263	0.892718293003175	0.123500848884373	4.8857892820457e-13
Lifetime smoking	Depression	rs1933270	0.909852513588708	0.125482763104833	4.14266026350751e-13
Lifetime smoking	Depression	rs202645	0.914331962301348	0.12531158861299	2.95420663595257e-13
Lifetime smoking	Depression	rs2062882	0.920242503765397	0.124861687611229	1.70506445974043e-13
Lifetime smoking	Depression	rs2080870	0.915903507291969	0.125171265584767	2.5319348897247e-13
Lifetime smoking	Depression	rs2254710	0.916231697320876	0.125163591519602	2.47466436852426e-13
Lifetime smoking	Depression	rs245774	0.916624718683015	0.125197588224536	2.45351929862628e-13
Lifetime smoking	Depression	rs2675638	0.910937429638635	0.125427132270058	3.79488183300302e-13
Lifetime smoking	Depression	rs2838834	0.904536337348727	0.1252845628403	5.20431589487946e-13
Lifetime smoking	Depression	rs28485305	0.911974008328774	0.125340141533659	3.43881097148941e-13
Lifetime smoking	Depression	rs2867112	0.904664747702045	0.125665530283908	6.06607235983945e-13
Lifetime smoking	Depression	rs2890772	0.919730735811179	0.125976366308161	2.86019832839028e-13
Lifetime smoking	Depression	rs2894808	0.922390860762022	0.124822448068397	1.47245457203617e-13
Lifetime smoking	Depression	rs317021	0.913026032508247	0.12545430263892	3.39413919300993e-13
Lifetime smoking	Depression	rs326341	0.913641551530016	0.125510457228168	3.35293672087478e-13
Lifetime smoking	Depression	rs329120	0.88849389401417	0.123771562411825	7.04815017562777e-13
Lifetime smoking	Depression	rs34866095	0.903187582726368	0.125092841158238	5.19348228177722e-13
Lifetime smoking	Depression	rs348809	0.912336272718037	0.125352362818282	3.38369441525366e-13
Lifetime smoking	Depression	rs35169606	0.911195120114381	0.125415718439646	3.71941278726424e-13
Lifetime smoking	Depression	rs35175834	0.870805959669502	0.123333716235682	1.65824635822616e-12
Lifetime smoking	Depression	rs35343344	0.908833247238296	0.125273270634391	4.02238603153079e-13
Lifetime smoking	Depression	rs359243	0.901216999009723	0.125040991314975	5.70418175589905e-13
Lifetime smoking	Depression	rs369230	0.90998131300971	0.125332734557329	3.85593944394725e-13
Lifetime smoking	Depression	rs3742365	0.901684005121078	0.125454965635836	6.60791984273007e-13
Lifetime smoking	Depression	rs3811038	0.913737236878882	0.125381048077748	3.15332621972619e-13
Lifetime smoking	Depression	rs3896224	0.894919023891457	0.124556641179402	6.72879689704225e-13
Lifetime smoking	Depression	rs421983	0.909070124430081	0.125451313484949	4.28001796059995e-13
Lifetime smoking	Depression	rs4391802	0.902186734965067	0.125255449910366	5.8999592727855e-13
Lifetime smoking	Depression	rs4473348	0.915638503449133	0.125378314972592	2.81410014722481e-13
Lifetime smoking	Depression	rs4543592	0.903449284304326	0.125215773190767	5.38786725545071e-13
Lifetime smoking	Depression	rs4571506	0.936450038050712	0.121722887971842	1.43393813230955e-14
Lifetime smoking	Depression	rs4671357	0.898085043449532	0.124964635981389	6.63694464844871e-13
Lifetime smoking	Depression	rs4731925	0.911524153894441	0.125340868162049	3.53255662070614e-13
Lifetime smoking	Depression	rs4814873	0.909123762025652	0.125390950212175	4.15806523255176e-13
Lifetime smoking	Depression	rs4949465	0.907095371147432	0.125281957865186	4.47261101671809e-13
Lifetime smoking	Depression	rs4957528	0.910701033961039	0.125382409733768	3.77514290127141e-13
Lifetime smoking	Depression	rs549845	0.911585216539648	0.125656826143699	4.02964124912001e-13
Lifetime smoking	Depression	rs57611503	0.923908969081928	0.124179658483686	1.0060977279172e-13
Lifetime smoking	Depression	rs6011779	0.93035564614811	0.12491210220295	9.4706573736185e-14
Lifetime smoking	Depression	rs60952428	0.921741214011565	0.124623304221711	1.40117160748702e-13
Lifetime smoking	Depression	rs6119897	0.916480419353877	0.125632405516295	2.98799991593248e-13
Lifetime smoking	Depression	rs61796681	0.906146710099513	0.125203813131486	4.57458406809776e-13
Lifetime smoking	Depression	rs62098013	0.89052142576973	0.123400500656729	5.33372216059952e-13
Lifetime smoking	Depression	rs62135536	0.924238550959793	0.124562055744284	1.17204863385545e-13
Lifetime smoking	Depression	rs62155874	0.914739828194604	0.125701602911505	3.41138921590607e-13
Lifetime smoking	Depression	rs62175972	0.91309520603415	0.125274146080439	3.12783277969853e-13
Lifetime smoking	Depression	rs624833	0.905010386592073	0.125298960981901	5.09247460867557e-13
Lifetime smoking	Depression	rs6562474	0.911751609927752	0.125378909963994	3.54283584698943e-13
Lifetime smoking	Depression	rs6598539	0.90008707615136	0.124849801794375	5.62157612703486e-13
Lifetime smoking	Depression	rs6741228	0.89086912040258	0.123139943343355	4.66878444318088e-13
Lifetime smoking	Depression	rs67596067	0.907523085566135	0.125373893671201	4.53563354117422e-13
Lifetime smoking	Depression	rs6778080	0.889855833804366	0.124179835460966	7.72973844608971e-13
Lifetime smoking	Depression	rs6779302	0.915479375881137	0.125322299175634	2.7726706514076e-13
Lifetime smoking	Depression	rs6935954	0.918847742485325	0.125259895167503	2.20845450381792e-13
Lifetime smoking	Depression	rs6957896	0.912911403670888	0.12530302535305	3.20172027018779e-13
Lifetime smoking	Depression	rs6962772	0.902397672963434	0.125026845528937	5.29009120150333e-13
Lifetime smoking	Depression	rs7039819	0.895227530667324	0.124331629511367	6.007136818273e-13
Lifetime smoking	Depression	rs7077678	0.905481733492045	0.125287973210028	4.93039436276242e-13
Lifetime smoking	Depression	rs71367545	0.891198192970449	0.123494457565191	5.33412665624865e-13
Lifetime smoking	Depression	rs7155595	0.929923454325213	0.123442722735029	4.94971364265905e-14
Lifetime smoking	Depression	rs71627581	0.898740759960665	0.124494999978654	5.2336145194765e-13
Lifetime smoking	Depression	rs72674867	0.918091595507793	0.12504824739118	2.10584377747463e-13
Lifetime smoking	Depression	rs72678864	0.909581862327872	0.125469249392076	4.18496646712836e-13
Lifetime smoking	Depression	rs7297175	0.913730037110655	0.125325950343439	3.08054218980162e-13
Lifetime smoking	Depression	rs732083	0.914765757061464	0.125281331930709	2.8417021460705e-13
Lifetime smoking	Depression	rs73220544	0.912413793605109	0.125356039163875	3.3735546912862e-13
Lifetime smoking	Depression	rs7333559	0.918107196837708	0.12513087877318	2.18148757293132e-13
Lifetime smoking	Depression	rs74086911	0.928998598763366	0.123324326076424	4.95985475311715e-14
Lifetime smoking	Depression	rs7519626	0.910765613200858	0.125373733476974	3.74683024206695e-13
Lifetime smoking	Depression	rs7528604	0.889269808121567	0.123843436166056	6.94076567393081e-13
Lifetime smoking	Depression	rs7553348	0.912656794097129	0.125540994492102	3.60044067460826e-13
Lifetime smoking	Depression	rs7569203	0.920893721693218	0.125256229406752	1.95147079343341e-13
Lifetime smoking	Depression	rs75742406	0.905812121744207	0.125320008260734	4.901845824867e-13
Lifetime smoking	Depression	rs76608582	0.911305576205375	0.12532055587577	3.54737799470999e-13
Lifetime smoking	Depression	rs7766610	0.905890592336417	0.125518911046779	5.30828640414704e-13
Lifetime smoking	Depression	rs7807019	0.893655392929155	0.124794515492895	8.00819058940797e-13
Lifetime smoking	Depression	rs8042134	0.917432318371987	0.125415231975299	2.57077489869722e-13
Lifetime smoking	Depression	rs8042849	0.959057747740574	0.124678455073773	1.44570669338418e-14
Lifetime smoking	Depression	rs860326	0.910724514536152	0.125410729920144	3.81592799521969e-13
Lifetime smoking	Depression	rs8614	0.916854357871282	0.125277624149518	2.50607959038208e-13
Lifetime smoking	Depression	rs889398	0.905868972981218	0.125408958185185	5.07336259858893e-13
Lifetime smoking	Depression	rs9435340	0.900834920272458	0.124850896875837	5.38207639391769e-13
Lifetime smoking	Depression	rs9842947	0.912941940756446	0.125370466179629	3.29019799483003e-13
Lifetime smoking	Depression	rs986391	0.887454658952983	0.124133944426435	8.73042213182336e-13
Lifetime smoking	Depression	rs9904288	0.902060210888699	0.124922948610304	5.16321839086519e-13
Lifetime smoking	Depression	rs9919670	0.904016159164577	0.126314807768187	8.25518095354905e-13
Lifetime smoking	Depression	All	0.910561978141945	0.124451196442881	2.54296677805797e-13
Lifetime smoking	Schizophrenia	rs10052591	1.34762712016546	0.223834021344795	1.73714102361489e-09
Lifetime smoking	Schizophrenia	rs10226228	1.3517915334324	0.224569968199203	1.7499222752921e-09
Lifetime smoking	Schizophrenia	rs10282292	1.39231516847731	0.214544193086412	8.6040146499774e-11
Lifetime smoking	Schizophrenia	rs1050847	1.32807371271636	0.224484735236314	3.29668657035269e-09
Lifetime smoking	Schizophrenia	rs10879871	1.32131575805186	0.224552536662416	3.99943854195659e-09
Lifetime smoking	Schizophrenia	rs10918701	1.33175553282458	0.224502406774515	2.9920770598291e-09
Lifetime smoking	Schizophrenia	rs11210229	1.26046709574976	0.21794755454803	7.32272722179552e-09
Lifetime smoking	Schizophrenia	rs112282219	1.31326985362758	0.223896209938308	4.47701303278731e-09
Lifetime smoking	Schizophrenia	rs11255908	1.31261033309306	0.223855497451524	4.52800863008012e-09
Lifetime smoking	Schizophrenia	rs113382419	1.36033328857624	0.22665237374166	1.95083267052626e-09
Lifetime smoking	Schizophrenia	rs11768481	1.33713720675772	0.224472532708652	2.57230148995245e-09
Lifetime smoking	Schizophrenia	rs11783093	1.27645950030136	0.220668609743265	7.2724544947784e-09
Lifetime smoking	Schizophrenia	rs11861214	1.35119022796873	0.223180677339361	1.41078825513495e-09
Lifetime smoking	Schizophrenia	rs11948770	1.32645598918621	0.2246465044731	3.53424767060499e-09
Lifetime smoking	Schizophrenia	rs12202536	1.3465861262023	0.223902711162992	1.8082485592806e-09
Lifetime smoking	Schizophrenia	rs12244388	1.43994610308048	0.211044014928557	8.91798724002377e-12
Lifetime smoking	Schizophrenia	rs1246265	1.33265626604662	0.224565154126575	2.94947508228417e-09
Lifetime smoking	Schizophrenia	rs12623702	1.3275834228789	0.224834858233418	3.53279174996766e-09
Lifetime smoking	Schizophrenia	rs12708665	1.34091287409541	0.224314215161292	2.26125634615181e-09
Lifetime smoking	Schizophrenia	rs12831617	1.33785961617095	0.224332328809363	2.46529355903721e-09
Lifetime smoking	Schizophrenia	rs12967855	1.32295370857843	0.224274702371591	3.66134018220142e-09
Lifetime smoking	Schizophrenia	rs13009008	1.3115911653557	0.22349347454975	4.39521596267055e-09
Lifetime smoking	Schizophrenia	rs13016665	1.29923225920508	0.221771293143821	4.67255091101097e-09
Lifetime smoking	Schizophrenia	rs13153393	1.33532620228524	0.224658625664298	2.78487367028113e-09
Lifetime smoking	Schizophrenia	rs13296519	1.34231983676911	0.224560687494302	2.26536371791653e-09
Lifetime smoking	Schizophrenia	rs136233	1.3135547444691	0.223574811661919	4.22241803548195e-09
Lifetime smoking	Schizophrenia	rs147412694	1.35995487534576	0.221918203526037	8.88895407576651e-10
Lifetime smoking	Schizophrenia	rs17309874	1.32393610551511	0.224796395857655	3.87389454248056e-09
Lifetime smoking	Schizophrenia	rs17553262	1.32476995507141	0.224348554134237	3.5272548730591e-09
Lifetime smoking	Schizophrenia	rs17576594	1.34032790803858	0.224770388716426	2.47499523684875e-09
Lifetime smoking	Schizophrenia	rs1922018	1.33640661299428	0.224830908744919	2.78061327045608e-09
Lifetime smoking	Schizophrenia	rs1931263	1.33462139375986	0.224432683021005	2.73694827407338e-09
Lifetime smoking	Schizophrenia	rs1933270	1.32067313163607	0.224510027367004	4.04192632507951e-09
Lifetime smoking	Schizophrenia	rs202645	1.35573204811332	0.222803018422451	1.16570697392882e-09
Lifetime smoking	Schizophrenia	rs2062882	1.34441755874147	0.223980792467819	1.9444740922713e-09
Lifetime smoking	Schizophrenia	rs2254710	1.34213154198221	0.224076322560711	2.10334669513107e-09
Lifetime smoking	Schizophrenia	rs245774	1.33766366324843	0.224414909084964	2.51202749486896e-09
Lifetime smoking	Schizophrenia	rs2675638	1.34379677653232	0.224181537954337	2.04445801660065e-09
Lifetime smoking	Schizophrenia	rs2838834	1.32149916629323	0.224407652377112	3.88932449129148e-09
Lifetime smoking	Schizophrenia	rs28485305	1.33652567278293	0.224401469954598	2.58553134921484e-09
Lifetime smoking	Schizophrenia	rs2867112	1.32374412045162	0.225156221582359	4.12191399992182e-09
Lifetime smoking	Schizophrenia	rs2890772	1.38844574145975	0.222408509052509	4.29881723469042e-10
Lifetime smoking	Schizophrenia	rs326341	1.31118113746568	0.224009720762528	4.82107341989592e-09
Lifetime smoking	Schizophrenia	rs329120	1.35384884225858	0.223773712520197	1.44774005345047e-09
Lifetime smoking	Schizophrenia	rs34866095	1.34297201130954	0.224068471177908	2.05272780306372e-09
Lifetime smoking	Schizophrenia	rs348809	1.33681797685331	0.224429803801264	2.57684117455992e-09
Lifetime smoking	Schizophrenia	rs35169606	1.32502472047375	0.224491153623208	3.58366091116332e-09
Lifetime smoking	Schizophrenia	rs35175834	1.33335066754492	0.226024106278685	3.65373460147032e-09
Lifetime smoking	Schizophrenia	rs35343344	1.31836042272277	0.223942313295302	3.9314101868272e-09
Lifetime smoking	Schizophrenia	rs359243	1.36411972252026	0.221719133267662	7.62866928360647e-10
Lifetime smoking	Schizophrenia	rs369230	1.31027156129933	0.223245674043632	4.37925993404271e-09
Lifetime smoking	Schizophrenia	rs3742365	1.28274304601707	0.221074058468966	6.54025036962769e-09
Lifetime smoking	Schizophrenia	rs3811038	1.31464701245663	0.223927117957636	4.33513957278975e-09
Lifetime smoking	Schizophrenia	rs3896224	1.31600691453669	0.224400505557746	4.50365323504524e-09
Lifetime smoking	Schizophrenia	rs421983	1.31447124685039	0.224003902434152	4.40889201979454e-09
Lifetime smoking	Schizophrenia	rs4391802	1.31043189229495	0.223862017874777	4.80616008241341e-09
Lifetime smoking	Schizophrenia	rs4543592	1.33033950685113	0.224664609213644	3.19121754027471e-09
Lifetime smoking	Schizophrenia	rs4571506	1.33240077861279	0.224521542570372	2.94920926159795e-09
Lifetime smoking	Schizophrenia	rs4671357	1.33215594209002	0.224856126195464	3.13284424992191e-09
Lifetime smoking	Schizophrenia	rs4731925	1.33791805880851	0.224329566622972	2.46025747365353e-09
Lifetime smoking	Schizophrenia	rs4814873	1.31537940285145	0.223860192183735	4.20560097266245e-09
Lifetime smoking	Schizophrenia	rs4949465	1.34179309755731	0.224175541461623	2.15782926737047e-09
Lifetime smoking	Schizophrenia	rs4957528	1.32231696497296	0.224323169266298	3.75371027768117e-09
Lifetime smoking	Schizophrenia	rs549845	1.28278993310495	0.220941070734061	6.39724582967367e-09
Lifetime smoking	Schizophrenia	rs57611503	1.34953540945074	0.223219809624616	1.48699004516417e-09
Lifetime smoking	Schizophrenia	rs6011779	1.37111931360261	0.224839880377235	1.0726723138297e-09
Lifetime smoking	Schizophrenia	rs60952428	1.33070082223827	0.224482553812771	3.06910717693157e-09
Lifetime smoking	Schizophrenia	rs6119897	1.34023547765561	0.225084865945998	2.61097508732343e-09
Lifetime smoking	Schizophrenia	rs62098013	1.31249456663785	0.223525502381578	4.31117464568718e-09
Lifetime smoking	Schizophrenia	rs62135536	1.34839802884433	0.223590982947772	1.6330573074214e-09
Lifetime smoking	Schizophrenia	rs62155874	1.31158434605515	0.224658934898743	5.2795209281194e-09
Lifetime smoking	Schizophrenia	rs62175972	1.32717572520592	0.224528496380299	3.40149388134668e-09
Lifetime smoking	Schizophrenia	rs624833	1.32754095358247	0.224620325696622	3.41785854855955e-09
Lifetime smoking	Schizophrenia	rs6598539	1.34198666133542	0.22422832480519	2.16507659599905e-09
Lifetime smoking	Schizophrenia	rs6741228	1.30448988037678	0.222312442402013	4.41556431308864e-09
Lifetime smoking	Schizophrenia	rs67596067	1.33649825895284	0.224505284749971	2.63140161723785e-09
Lifetime smoking	Schizophrenia	rs6778080	1.33192208769838	0.224979804157859	3.21579447320846e-09
Lifetime smoking	Schizophrenia	rs6779302	1.2950081420972	0.221132706391383	4.73438856261289e-09
Lifetime smoking	Schizophrenia	rs6935954	1.33120567587124	0.224817162036036	3.19442751144441e-09
Lifetime smoking	Schizophrenia	rs6957896	1.3532769719924	0.222796305765483	1.24720129702202e-09
Lifetime smoking	Schizophrenia	rs6962772	1.33009811596191	0.22454874858419	3.15300765210625e-09
Lifetime smoking	Schizophrenia	rs7039819	1.33425152329258	0.224631323996686	2.85475528922477e-09
Lifetime smoking	Schizophrenia	rs7077678	1.32070371210147	0.224306449482851	3.91030627936922e-09
Lifetime smoking	Schizophrenia	rs71367545	1.28624640740331	0.21881149223739	4.14423273489424e-09
Lifetime smoking	Schizophrenia	rs7155595	1.34835035682286	0.22375308061644	1.68000805672992e-09
Lifetime smoking	Schizophrenia	rs71627581	1.34238522305534	0.22403950272779	2.07614648419235e-09
Lifetime smoking	Schizophrenia	rs72678864	1.31628476805465	0.224155262842152	4.30046768780821e-09
Lifetime smoking	Schizophrenia	rs7297175	1.33354817715074	0.224536284087107	2.86554183767803e-09
Lifetime smoking	Schizophrenia	rs732083	1.31371749978679	0.223607194444288	4.22555412056595e-09
Lifetime smoking	Schizophrenia	rs73220544	1.32314688030552	0.224356254617267	3.68991788104212e-09
Lifetime smoking	Schizophrenia	rs7333559	1.3302872466082	0.224662203505316	3.19450328095741e-09
Lifetime smoking	Schizophrenia	rs74086911	1.31377700612546	0.223477128864821	4.13255093145853e-09
Lifetime smoking	Schizophrenia	rs7519626	1.31870745323114	0.224085774290389	3.98455107972826e-09
Lifetime smoking	Schizophrenia	rs7528604	1.32010991948534	0.224633295168917	4.18442059876233e-09
Lifetime smoking	Schizophrenia	rs7553348	1.32544088027609	0.224813442758286	3.73013218587421e-09
Lifetime smoking	Schizophrenia	rs7569203	1.34790349227643	0.224459696932237	1.91211042175217e-09
Lifetime smoking	Schizophrenia	rs75742406	1.30768605455101	0.223074630010898	4.57046337330679e-09
Lifetime smoking	Schizophrenia	rs76608582	1.34361588310906	0.223839044150888	1.94184531390148e-09
Lifetime smoking	Schizophrenia	rs7766610	1.36346439689592	0.222902279076813	9.5430796342191e-10
Lifetime smoking	Schizophrenia	rs7807019	1.36642642366448	0.222858513846752	8.71294019110679e-10
Lifetime smoking	Schizophrenia	rs8042134	1.34111469053918	0.224682366293214	2.38805586616608e-09
Lifetime smoking	Schizophrenia	rs8042849	1.29516070591995	0.227237229062007	1.20090740054612e-08
Lifetime smoking	Schizophrenia	rs860326	1.31847115364581	0.224156652465724	4.05538113573923e-09
Lifetime smoking	Schizophrenia	rs8614	1.32774784420816	0.224673235246786	3.42764429249024e-09
Lifetime smoking	Schizophrenia	rs889398	1.3375429435837	0.224689272271442	2.6350269572674e-09
Lifetime smoking	Schizophrenia	rs9842947	1.33565060129052	0.224490895333549	2.68655454072891e-09
Lifetime smoking	Schizophrenia	rs986391	1.36154329372941	0.223562017159286	1.12751138808556e-09
Lifetime smoking	Schizophrenia	rs9904288	1.31305676633277	0.223378798198097	4.14846796826421e-09
Lifetime smoking	Schizophrenia	rs9919670	1.32080184314511	0.226414709489122	5.42598852275423e-09
Lifetime smoking	Schizophrenia	All	1.33096077118194	0.222736685180466	2.29400015001589e-09
Smoking cessation	Bipolar disorder	rs10821523	0.0839218297761018	0.259946516382092	0.746814388954541
Smoking cessation	Bipolar disorder	rs117824460	0.132341963222624	0.257612390946791	0.607444168335628
Smoking cessation	Bipolar disorder	rs12203592	0.0960598607621996	0.250235702705675	0.701069229286692
Smoking cessation	Bipolar disorder	rs12378015	0.0579502822300546	0.26322355428248	0.825749552123639
Smoking cessation	Bipolar disorder	rs145580088	-0.0189774651398418	0.252257172242865	0.940031216865757
Smoking cessation	Bipolar disorder	rs1611124	0.0745964859000034	0.260328791665268	0.774459049157582
Smoking cessation	Bipolar disorder	rs3866543	0.121487898085266	0.253594304719241	0.631893110332153
Smoking cessation	Bipolar disorder	rs4809543	0.144995228759708	0.263747944331429	0.582491386929904
Smoking cessation	Bipolar disorder	rs518425	0.000861657386316229	0.254582798673853	0.99729949621019
Smoking cessation	Bipolar disorder	rs56113850	0.0737665251954507	0.279011884438189	0.791483356720824
Smoking cessation	Bipolar disorder	rs591143	-0.0245486241349794	0.22509726769643	0.913156605966363
Smoking cessation	Bipolar disorder	rs6011779	0.164167825799007	0.263616848060274	0.533447738802399
Smoking cessation	Bipolar disorder	rs707968	0.0621141911078288	0.262549926562561	0.812982254837381
Smoking cessation	Bipolar disorder	rs7617480	-0.0011986871439309	0.257189960115221	0.996281307005958
Smoking cessation	Bipolar disorder	rs7778443	0.148972911250591	0.238853422393942	0.532824535903435
Smoking cessation	Bipolar disorder	rs9409844	0.0377336807550362	0.256133967116954	0.882879370822175
Smoking cessation	Bipolar disorder	rs9607805	0.118946507206925	0.252668213899373	0.637810948213561
Smoking cessation	Bipolar disorder	All	0.0747759249916493	0.248202290667265	0.763208551198764
Smoking cessation	Depression	rs10821523	0.536279638628131	0.213697559174572	0.012089322302688
Smoking cessation	Depression	rs117824460	0.551126226226538	0.215948353524068	0.010706947210777
Smoking cessation	Depression	rs12203592	0.54448848313104	0.208460591904251	0.00900276217492876
Smoking cessation	Depression	rs12378015	0.495398601649017	0.213185953932495	0.0201369497267341
Smoking cessation	Depression	rs145580088	0.549429613265577	0.217440533669281	0.0115105716685797
Smoking cessation	Depression	rs1611124	0.536558756011441	0.212939296489735	0.0117430434696777
Smoking cessation	Depression	rs3866543	0.547732269831722	0.213226927425146	0.0102058326688036
Smoking cessation	Depression	rs4809543	0.576762817796773	0.213602736821577	0.00693049152521386
Smoking cessation	Depression	rs518425	0.555165778989243	0.216924111969781	0.0104894455284852
Smoking cessation	Depression	rs56113850	0.491825574559725	0.227221297822017	0.0304242841965289
Smoking cessation	Depression	rs591143	0.424127286012945	0.164759307951018	0.0100465345262981
Smoking cessation	Depression	rs6011779	0.614698920135911	0.207089073710411	0.00299468737981762
Smoking cessation	Depression	rs707968	0.580158548299429	0.208456163976573	0.00538388658769898
Smoking cessation	Depression	rs7617480	0.416634674129127	0.193438296506613	0.0312529107748639
Smoking cessation	Depression	rs7778443	0.500107996051392	0.209215148987999	0.0168300089219891
Smoking cessation	Depression	rs9409844	0.554308840904124	0.212460695887341	0.00908086345911584
Smoking cessation	Depression	rs9607805	0.571217535957404	0.206797283862823	0.00574115297206672
Smoking cessation	Depression	All	0.532348605800309	0.203111056316486	0.0087679191563126
Smoking cessation	Schizophrenia	rs10821523	0.209715041361346	0.333568851614562	0.529544880678793
Smoking cessation	Schizophrenia	rs117824460	0.145688844823435	0.342058031566188	0.670167231584928
Smoking cessation	Schizophrenia	rs12203592	0.174719837395168	0.332216612018841	0.59894279501776
Smoking cessation	Schizophrenia	rs12378015	0.183086203519857	0.340269359902048	0.590533857855276
Smoking cessation	Schizophrenia	rs145580088	0.161842421529097	0.343698304525633	0.637722765964372
Smoking cessation	Schizophrenia	rs1611124	0.170716861944709	0.335502512509863	0.610864873394255
Smoking cessation	Schizophrenia	rs3866543	0.22171713129252	0.332127581681645	0.504410570587875
Smoking cessation	Schizophrenia	rs4809543	0.293530428390243	0.336163689192523	0.38256656584231
Smoking cessation	Schizophrenia	rs518425	-0.0886839715775541	0.20721233141568	0.668661331748497
Smoking cessation	Schizophrenia	rs56113850	0.181778836511781	0.35983038668886	0.613432959297357
Smoking cessation	Schizophrenia	rs591143	0.133017461612467	0.331320648181688	0.688069320079138
Smoking cessation	Schizophrenia	rs6011779	0.241537791088157	0.348878568639756	0.488732468886755
Smoking cessation	Schizophrenia	rs707968	0.219387196286863	0.335871755094336	0.513635476369413
Smoking cessation	Schizophrenia	rs7617480	0.168274104998661	0.343864106254386	0.62458527292005
Smoking cessation	Schizophrenia	rs7778443	0.184281945185102	0.336419485527162	0.583846893478823
Smoking cessation	Schizophrenia	rs9409844	0.160159867943971	0.33605664644629	0.633657007459128
Smoking cessation	Schizophrenia	rs9607805	0.287813269158152	0.297603457012859	0.333492423213666
Smoking cessation	Schizophrenia	All	0.179152525518668	0.320464838016198	0.576134714429067
Smoking initiation	Bipolar disorder	rs10042827	0.610330396691463	0.0817122582883711	8.0644845311509e-14
Smoking initiation	Bipolar disorder	rs1004787	0.623799187520663	0.0814864665072941	1.92938106741753e-14
Smoking initiation	Bipolar disorder	rs10060196	0.607181930232963	0.0816543963628619	1.03781386721436e-13
Smoking initiation	Bipolar disorder	rs1008078	0.604154815208346	0.0816784606658255	1.3956229129328e-13
Smoking initiation	Bipolar disorder	rs1022376	0.608100373191297	0.0817175535149301	9.95557747906876e-14
Smoking initiation	Bipolar disorder	rs1022528	0.612424146722818	0.0816402128995264	6.30911014358414e-14
Smoking initiation	Bipolar disorder	rs10233018	0.627688332182545	0.0812197733718109	1.09017993568158e-14
Smoking initiation	Bipolar disorder	rs10272990	0.607585512217927	0.0817222121713942	1.04753350703411e-13
Smoking initiation	Bipolar disorder	rs10279261	0.61518135878942	0.0816850141346713	5.02988376669681e-14
Smoking initiation	Bipolar disorder	rs1030015	0.610679060314729	0.0816657954858412	7.55871306684939e-14
Smoking initiation	Bipolar disorder	rs10446419	0.607827602845571	0.0817218767364127	1.02407869171753e-13
Smoking initiation	Bipolar disorder	rs10490159	0.607209617882462	0.0817785724304694	1.12741187076613e-13
Smoking initiation	Bipolar disorder	rs1050847	0.608290905824697	0.0816954035200549	9.63294758678071e-14
Smoking initiation	Bipolar disorder	rs1059490	0.607723024390281	0.0818024706862299	1.0929573303415e-13
Smoking initiation	Bipolar disorder	rs10698713	0.612935249804436	0.0816260514947957	5.95515801991352e-14
Smoking initiation	Bipolar disorder	rs10789369	0.598308040363118	0.0815919867396647	2.25180477609035e-13
Smoking initiation	Bipolar disorder	rs10853981	0.612147565734959	0.0815893889290499	6.24764353783005e-14
Smoking initiation	Bipolar disorder	rs10873871	0.610145882219226	0.0816991896264836	8.12992580109658e-14
Smoking initiation	Bipolar disorder	rs10885480	0.608373318844994	0.0817321613478897	9.80523219370659e-14
Smoking initiation	Bipolar disorder	rs10905461	0.611443580597739	0.0816877910566966	7.14773820682283e-14
Smoking initiation	Bipolar disorder	rs10914684	0.606547271761878	0.0814553038045214	9.59350879293462e-14
Smoking initiation	Bipolar disorder	rs10935779	0.610492847840124	0.0816972968746641	7.86136715136947e-14
Smoking initiation	Bipolar disorder	rs10945141	0.610741990854011	0.0816818394151678	7.59897315517784e-14
Smoking initiation	Bipolar disorder	rs10953957	0.611815788593144	0.081674497998234	6.84010605706542e-14
Smoking initiation	Bipolar disorder	rs10966092	0.612193068426083	0.0817838425804845	7.12744963879722e-14
Smoking initiation	Bipolar disorder	rs11057005	0.611327891870204	0.0817758649990612	7.68221253649726e-14
Smoking initiation	Bipolar disorder	rs1106363	0.613812414893835	0.0816805738476165	5.700206350626e-14
Smoking initiation	Bipolar disorder	rs11076962	0.617091506614335	0.0814346194721661	3.51588458592621e-14
Smoking initiation	Bipolar disorder	rs11078713	0.61054146272284	0.0817359299597212	8.03884190455788e-14
Smoking initiation	Bipolar disorder	rs1109480	0.607903299487125	0.0817356750399213	1.02663542533279e-13
Smoking initiation	Bipolar disorder	rs11162019	0.60527487318756	0.0815620336243575	1.16206802939118e-13
Smoking initiation	Bipolar disorder	rs1116690	0.605053534689643	0.0814195661473099	1.07532381314769e-13
Smoking initiation	Bipolar disorder	rs11192347	0.608232858154878	0.0816193396754308	9.18884354616775e-14
Smoking initiation	Bipolar disorder	rs11258417	0.613019154853447	0.0816507150041853	6.01184952152662e-14
Smoking initiation	Bipolar disorder	rs1126757	0.607396628768108	0.0816588879593167	1.02052376031422e-13
Smoking initiation	Bipolar disorder	rs112725451	0.607576785695765	0.0817998721246827	1.10585207022312e-13
Smoking initiation	Bipolar disorder	rs112913817	0.610333957330473	0.0817063431174399	8.02875556489971e-14
Smoking initiation	Bipolar disorder	rs113230003	0.612312607567133	0.0816825286019984	6.56697773467461e-14
Smoking initiation	Bipolar disorder	rs1139897	0.616334351206365	0.0814964180982761	3.94735640700771e-14
Smoking initiation	Bipolar disorder	rs114976176	0.609062955877033	0.0816596160741589	8.74747310662702e-14
Smoking initiation	Bipolar disorder	rs1150668	0.608158120477585	0.0817875287900055	1.03913787424704e-13
Smoking initiation	Bipolar disorder	rs11594623	0.604578398939504	0.0817422148248225	1.40180388508501e-13
Smoking initiation	Bipolar disorder	rs11611651	0.611891408478366	0.0816313344650435	6.58998100358475e-14
Smoking initiation	Bipolar disorder	rs11642231	0.598297551767741	0.0809770484921226	1.48513330710624e-13
Smoking initiation	Bipolar disorder	rs11651955	0.610419860038277	0.0817314446267445	8.10495501072059e-14
Smoking initiation	Bipolar disorder	rs11678980	0.606774993618307	0.0817541266843466	1.15408885008535e-13
Smoking initiation	Bipolar disorder	rs11692435	0.616862694039327	0.0811676223906524	2.9644769035651e-14
Smoking initiation	Bipolar disorder	rs11713899	0.611957519598505	0.0817185615335631	6.9612789519783e-14
Smoking initiation	Bipolar disorder	rs1173461	0.610159262465899	0.0817431815958028	8.37153549429797e-14
Smoking initiation	Bipolar disorder	rs117657830	0.613670314909149	0.0816181962031741	5.52842717974606e-14
Smoking initiation	Bipolar disorder	rs11766326	0.609431363371022	0.0817667623583327	9.10411049979492e-14
Smoking initiation	Bipolar disorder	rs11768481	0.611758092906138	0.0817270390456141	7.13394233243053e-14
Smoking initiation	Bipolar disorder	rs11780471	0.61933874283622	0.0819788216261664	4.19301888686115e-14
Smoking initiation	Bipolar disorder	rs11783093	0.623335581521891	0.0819855768860236	2.89364212352309e-14
Smoking initiation	Bipolar disorder	rs11791671	0.615645415903457	0.081328951585768	3.73745559947645e-14
Smoking initiation	Bipolar disorder	rs118202	0.615038811984634	0.0818339475240299	5.66103319945528e-14
Smoking initiation	Bipolar disorder	rs11872397	0.609805679269377	0.0817352470142724	8.60358643995029e-14
Smoking initiation	Bipolar disorder	rs1187820	0.60727717813482	0.0816133422599793	9.99973637440813e-14
Smoking initiation	Bipolar disorder	rs11889814	0.607986274490126	0.0817299559900341	1.01477274413382e-13
Smoking initiation	Bipolar disorder	rs11956866	0.608885101047632	0.0817496346982372	9.46444821925178e-14
Smoking initiation	Bipolar disorder	rs12022778	0.602367452566036	0.0817028183514871	1.67251264441104e-13
Smoking initiation	Bipolar disorder	rs12027999	0.614425434526188	0.0811414174966424	3.66733370336064e-14
Smoking initiation	Bipolar disorder	rs12053870	0.610939420152844	0.0817048053113877	7.58080537508116e-14
Smoking initiation	Bipolar disorder	rs12130857	0.607325865530464	0.0817087637979523	1.06313096484252e-13
Smoking initiation	Bipolar disorder	rs12195240	0.59831486103692	0.0812508102849611	1.78745060672144e-13
Smoking initiation	Bipolar disorder	rs12244388	0.624961009757875	0.0808846505019969	1.10482030532305e-14
Smoking initiation	Bipolar disorder	rs12474587	0.604496305998823	0.081715107954006	1.38659839875188e-13
Smoking initiation	Bipolar disorder	rs12517438	0.614724445584327	0.081666601367608	5.1822425742643e-14
Smoking initiation	Bipolar disorder	rs12530388	0.604322430498789	0.08159761020593	1.30039306449285e-13
Smoking initiation	Bipolar disorder	rs12563365	0.615940895480593	0.0815727167693347	4.32526514645551e-14
Smoking initiation	Bipolar disorder	rs12642744	0.611168734624087	0.0817420283849178	7.61546240448398e-14
Smoking initiation	Bipolar disorder	rs12714017	0.611396080876379	0.0816979173753584	7.23034115153848e-14
Smoking initiation	Bipolar disorder	rs12739243	0.603799085923743	0.081538176438434	1.31042768380563e-13
Smoking initiation	Bipolar disorder	rs12740789	0.606815089495947	0.081842064504204	1.22117127212339e-13
Smoking initiation	Bipolar disorder	rs12755632	0.618122641310872	0.0809165695215571	2.18894997790324e-14
Smoking initiation	Bipolar disorder	rs12855717	0.607350843129381	0.0816560151652421	1.02283585297108e-13
Smoking initiation	Bipolar disorder	rs12878369	0.609079075173211	0.0817518349447322	9.3099044059429e-14
Smoking initiation	Bipolar disorder	rs12918191	0.61892650710633	0.0814262285047436	2.93690946204334e-14
Smoking initiation	Bipolar disorder	rs1291821	0.616413460094195	0.0814275358232818	3.7297683655866e-14
Smoking initiation	Bipolar disorder	rs13007361	0.619852618478807	0.0810540133460385	2.05080534531586e-14
Smoking initiation	Bipolar disorder	rs13066050	0.609948371984961	0.0817366786064515	8.49874734403063e-14
Smoking initiation	Bipolar disorder	rs13109980	0.607674105951157	0.0818800902080321	1.1579039825549e-13
Smoking initiation	Bipolar disorder	rs13110073	0.606700943132716	0.0818777746026774	1.26454983845742e-13
Smoking initiation	Bipolar disorder	rs13261666	0.604604027642864	0.0816717118099464	1.33284961769156e-13
Smoking initiation	Bipolar disorder	rs13392222	0.608116240570116	0.0817287702438799	1.00181182941343e-13
Smoking initiation	Bipolar disorder	rs13437771	0.603590145933114	0.08165285932304	1.44473915077479e-13
Smoking initiation	Bipolar disorder	rs1373178	0.609181710742802	0.0818174358675243	9.64886236040827e-14
Smoking initiation	Bipolar disorder	rs1381287	0.611005420504966	0.0817864123210075	7.97421288242271e-14
Smoking initiation	Bipolar disorder	rs1381775	0.604571000638353	0.0814128327467232	1.11938221309642e-13
Smoking initiation	Bipolar disorder	rs1385108	0.598956527874866	0.0813763162004395	1.83456361732176e-13
Smoking initiation	Bipolar disorder	rs13906	0.608894865267807	0.0817307220739057	9.33316984772664e-14
Smoking initiation	Bipolar disorder	rs139896	0.611579109820785	0.081707769483596	7.15707745340077e-14
Smoking initiation	Bipolar disorder	rs1413119	0.611429831837194	0.0816827200943185	7.13162624386224e-14
Smoking initiation	Bipolar disorder	rs1435479	0.610909280338768	0.0817106742167893	7.63322315585828e-14
Smoking initiation	Bipolar disorder	rs1435672	0.603361045297735	0.0813303849536193	1.18326879062449e-13
Smoking initiation	Bipolar disorder	rs1435741	0.614435539485513	0.0817646473654729	5.70482830190166e-14
Smoking initiation	Bipolar disorder	rs1445649	0.607623619856751	0.0817502083836086	1.0641440231023e-13
Smoking initiation	Bipolar disorder	rs1449012	0.60562208482279	0.0814008702556283	1.0068895084483e-13
Smoking initiation	Bipolar disorder	rs147052174	0.610475332606996	0.0817123464482884	7.95699472050436e-14
Smoking initiation	Bipolar disorder	rs1514176	0.610103209786867	0.0817533141310498	8.47455391093849e-14
Smoking initiation	Bipolar disorder	rs1518393	0.607710675331959	0.0817113101121389	1.02772099690911e-13
Smoking initiation	Bipolar disorder	rs1549979	0.599128900308295	0.0811606975615894	1.55920086879635e-13
Smoking initiation	Bipolar disorder	rs1561112	0.611359765146152	0.0817848331674853	7.70737652411498e-14
Smoking initiation	Bipolar disorder	rs160631	0.611504047272769	0.0816939370561606	7.13810914699197e-14
Smoking initiation	Bipolar disorder	rs1632941	0.611673948756116	0.0817728055215452	7.42302458420946e-14
Smoking initiation	Bipolar disorder	rs16826827	0.612284775662429	0.081717300669754	6.74612052995983e-14
Smoking initiation	Bipolar disorder	rs16828799	0.607371613399548	0.081601285153029	9.83031517650984e-14
Smoking initiation	Bipolar disorder	rs1713676	0.616216344895888	0.08141240794012	3.75900935918519e-14
Smoking initiation	Bipolar disorder	rs1714521	0.611563126017527	0.0817581242585528	7.4237186006816e-14
Smoking initiation	Bipolar disorder	rs17165769	0.607331679677687	0.0816132863959403	9.94892124938165e-14
Smoking initiation	Bipolar disorder	rs17197663	0.609152897795369	0.0817358339486178	9.14469681602965e-14
Smoking initiation	Bipolar disorder	rs1722666	0.617720945829408	0.0813822762523555	3.19012717573074e-14
Smoking initiation	Bipolar disorder	rs17229285	0.606701213875843	0.0817887629727813	1.18988052355706e-13
Smoking initiation	Bipolar disorder	rs1733760	0.604516927727707	0.0814650921526195	1.16622662210883e-13
Smoking initiation	Bipolar disorder	rs1759433	0.608139458823939	0.0815944122342157	9.11031373132337e-14
Smoking initiation	Bipolar disorder	rs17616642	0.610250426645699	0.0817020847931134	8.06747137929635e-14
Smoking initiation	Bipolar disorder	rs17692129	0.61618777966137	0.0816127987018104	4.34801914936085e-14
Smoking initiation	Bipolar disorder	rs1772572	0.612405445850267	0.0817377095630356	6.76643628894098e-14
Smoking initiation	Bipolar disorder	rs1799068	0.609050891462056	0.0817225698798989	9.14737256662755e-14
Smoking initiation	Bipolar disorder	rs1811739	0.610070555701797	0.081785946176455	8.69458509274714e-14
Smoking initiation	Bipolar disorder	rs1834306	0.611902327020675	0.0817058751585939	6.93548790422763e-14
Smoking initiation	Bipolar disorder	rs1863161	0.608890239840509	0.081689317539096	9.07365625473916e-14
Smoking initiation	Bipolar disorder	rs1889571	0.610860182900976	0.0817482010876131	7.87091512832825e-14
Smoking initiation	Bipolar disorder	rs1901477	0.600558987164014	0.0817999824851714	2.1074254451463e-13
Smoking initiation	Bipolar disorder	rs1910236	0.612348245895453	0.081647147455621	6.3849803279594e-14
Smoking initiation	Bipolar disorder	rs1927901	0.611675071384586	0.0817706910455435	7.4113324344376e-14
Smoking initiation	Bipolar disorder	rs1930371	0.608346553756923	0.0816865518115673	9.52495244302897e-14
Smoking initiation	Bipolar disorder	rs1935571	0.610088089730868	0.0817650762366225	8.55590591903802e-14
Smoking initiation	Bipolar disorder	rs1944689	0.616502055791798	0.0814692916505164	3.81079733222737e-14
Smoking initiation	Bipolar disorder	rs2010921	0.607931376763736	0.081666980254761	9.76599797932655e-14
Smoking initiation	Bipolar disorder	rs2028269	0.618967766318442	0.080988072638401	2.12708657546795e-14
Smoking initiation	Bipolar disorder	rs2063976	0.604913885757305	0.0815790877333669	1.21569133188029e-13
Smoking initiation	Bipolar disorder	rs2155646	0.597894968421592	0.0819522738226759	2.97224351324933e-13
Smoking initiation	Bipolar disorder	rs221988	0.614335034617656	0.0813871690589434	4.40965149199305e-14
Smoking initiation	Bipolar disorder	rs2276825	0.620834485021936	0.0805463737807925	1.28015781870851e-14
Smoking initiation	Bipolar disorder	rs2279829	0.607823271353143	0.0816727461506921	9.90372078623064e-14
Smoking initiation	Bipolar disorder	rs2289791	0.607377674750079	0.0816317208751772	1.00334171428920e-13
Smoking initiation	Bipolar disorder	rs2319545	0.612077129709423	0.0816951012140271	6.77217075764488e-14
Smoking initiation	Bipolar disorder	rs2344976	0.607966671125421	0.0816555708448639	9.65768705772702e-14
Smoking initiation	Bipolar disorder	rs2359180	0.60891611969632	0.0816216161553987	8.63708505106493e-14
Smoking initiation	Bipolar disorder	rs2378662	0.608555439350694	0.0816846478928242	9.3298557816428e-14
Smoking initiation	Bipolar disorder	rs238896	0.620155560286011	0.0811737630577074	2.17471069094976e-14
Smoking initiation	Bipolar disorder	rs2526390	0.6057510127027	0.0818587444772356	1.36230815511923e-13
Smoking initiation	Bipolar disorder	rs2539706	0.607749389495469	0.0817415946645229	1.04561835408275e-13
Smoking initiation	Bipolar disorder	rs2587507	0.612373185540978	0.081643301927276	6.35297248960942e-14
Smoking initiation	Bipolar disorder	rs2637869	0.605066959723246	0.0814193268787916	1.0738066077193e-13
Smoking initiation	Bipolar disorder	rs2710634	0.610502149756042	0.0817901789863709	8.37769163841962e-14
Smoking initiation	Bipolar disorder	rs2734390	0.609197090987188	0.0817785625480386	9.38016027225027e-14
Smoking initiation	Bipolar disorder	rs2796793	0.609439163645209	0.0817435576251809	8.95270752243646e-14
Smoking initiation	Bipolar disorder	rs281296	0.60380366141212	0.081772175015885	1.53632794913189e-13
Smoking initiation	Bipolar disorder	rs28408682	0.605789199197355	0.0816559857774214	1.18188712322878e-13
Smoking initiation	Bipolar disorder	rs28441558	0.608285713568134	0.081703078683323	9.68878763146221e-14
Smoking initiation	Bipolar disorder	rs28717373	0.616379239619847	0.081667896498129	4.44076741881658e-14
Smoking initiation	Bipolar disorder	rs2901785	0.621329297842427	0.0807527138158543	1.42357828952299e-14
Smoking initiation	Bipolar disorder	rs290601	0.607978435522962	0.0817081387560779	1.00035492621371e-13
Smoking initiation	Bipolar disorder	rs2925128	0.604401270070143	0.0814615719702241	1.1759450038321e-13
Smoking initiation	Bipolar disorder	rs2938134	0.607693551044134	0.0817756241719432	1.07591647734935e-13
Smoking initiation	Bipolar disorder	rs2939756	0.614758204288236	0.0815838735726736	4.8724810461399e-14
Smoking initiation	Bipolar disorder	rs2952251	0.604595089592204	0.0814006542235651	1.10754386642503e-13
Smoking initiation	Bipolar disorder	rs2959084	0.616862280463646	0.0811132835983557	2.85019106026034e-14
Smoking initiation	Bipolar disorder	rs301807	0.610781693455684	0.0817906474351014	8.16565891712476e-14
Smoking initiation	Bipolar disorder	rs3098272	0.603253941816935	0.0816101667610006	1.44748706748208e-13
Smoking initiation	Bipolar disorder	rs3115418	0.611080501995358	0.0817151906997551	7.53617616313957e-14
Smoking initiation	Bipolar disorder	rs3172494	0.614504255985174	0.0817785651757653	5.72398653577289e-14
Smoking initiation	Bipolar disorder	rs3218116	0.613736357932125	0.0817491596717146	6.02416216307398e-14
Smoking initiation	Bipolar disorder	rs329124	0.606937090560365	0.0817530031470566	1.13605812993648e-13
Smoking initiation	Bipolar disorder	rs34342129	0.60676077114892	0.0816235782777796	1.05644612799872e-13
Smoking initiation	Bipolar disorder	rs34399632	0.607451748616358	0.0816215427588527	9.89495754185303e-14
Smoking initiation	Bipolar disorder	rs34553878	0.620755216532103	0.0812130205128393	2.11324467712331e-14
Smoking initiation	Bipolar disorder	rs34940743	0.616022972834156	0.0814145250359176	3.83415302861415e-14
Smoking initiation	Bipolar disorder	rs34970111	0.609143624915087	0.0817216304758035	9.06310939894037e-14
Smoking initiation	Bipolar disorder	rs35656245	0.615667466266955	0.0814708313655981	4.12768021243296e-14
Smoking initiation	Bipolar disorder	rs357304	0.606642642979718	0.0816343297676633	1.07600783685848e-13
Smoking initiation	Bipolar disorder	rs359431	0.613548220099873	0.0815358593603036	5.27654834348097e-14
Smoking initiation	Bipolar disorder	rs3740977	0.603260210499734	0.0813315737008785	1.19537217053653e-13
Smoking initiation	Bipolar disorder	rs3764351	0.604734570451988	0.0814868104739484	1.16013865512737e-13
Smoking initiation	Bipolar disorder	rs3800227	0.61404104697679	0.0815191630771593	4.97875115551391e-14
Smoking initiation	Bipolar disorder	rs3810496	0.612074950534261	0.0816366485360097	6.50210907713153e-14
Smoking initiation	Bipolar disorder	rs3811038	0.607360312625436	0.0816842386084219	1.04200606804181e-13
Smoking initiation	Bipolar disorder	rs3820277	0.619671806710422	0.0813048273045581	2.50575856714108e-14
Smoking initiation	Bipolar disorder	rs3843905	0.607683038664344	0.081668070851031	1.00010062139543e-13
Smoking initiation	Bipolar disorder	rs3847244	0.611028157094281	0.0817467249438853	7.74096071787457e-14
Smoking initiation	Bipolar disorder	rs3909281	0.607144206336429	0.0817998072455092	1.15087817199616e-13
Smoking initiation	Bipolar disorder	rs3934797	0.607148731830881	0.0817174556711914	1.0871794428133e-13
Smoking initiation	Bipolar disorder	rs4044321	0.607506205293422	0.0818615540841666	1.16114869247125e-13
Smoking initiation	Bipolar disorder	rs42417	0.60992093935837	0.0817394646923625	8.53689691761477e-14
Smoking initiation	Bipolar disorder	rs4264267	0.609218832924914	0.0816523138352754	8.57811303974614e-14
Smoking initiation	Bipolar disorder	rs4275621	0.606700104667568	0.0817110651461269	1.12827413927915e-13
Smoking initiation	Bipolar disorder	rs4476253	0.609956616802679	0.0817717146184385	8.70086564940308e-14
Smoking initiation	Bipolar disorder	rs4674916	0.603460570582703	0.0810980781288727	9.98348358577753e-14
Smoking initiation	Bipolar disorder	rs4674993	0.609675510499622	0.0818379158565017	9.3486988946496e-14
Smoking initiation	Bipolar disorder	rs4727189	0.61348830014886	0.0816033896992149	5.56516974191491e-14
Smoking initiation	Bipolar disorder	rs4752018	0.609198874685891	0.0817800588114989	9.38830279949545e-14
Smoking initiation	Bipolar disorder	rs4759229	0.615189491146668	0.0814872514129955	4.36871196674833e-14
Smoking initiation	Bipolar disorder	rs4785187	0.616858076044377	0.0815034142432182	3.77576671881996e-14
Smoking initiation	Bipolar disorder	rs4788676	0.609067371564117	0.081662419018831	8.76088693919973e-14
Smoking initiation	Bipolar disorder	rs4790874	0.613773056393696	0.0817036075633049	5.81461351483357e-14
Smoking initiation	Bipolar disorder	rs4818005	0.619789709715553	0.0814492789511818	2.75121160327672e-14
Smoking initiation	Bipolar disorder	rs4822102	0.609854658057429	0.0817144930875193	8.44220615769903e-14
Smoking initiation	Bipolar disorder	rs4837631	0.606848263082673	0.0816088966396076	1.03736475762574e-13
Smoking initiation	Bipolar disorder	rs4877285	0.614964970106576	0.0814811030297783	4.44263640773893e-14
Smoking initiation	Bipolar disorder	rs4886207	0.609013954144875	0.0817414774154372	9.29951031524615e-14
Smoking initiation	Bipolar disorder	rs4912332	0.609053717892508	0.0817591097215061	9.37882316688594e-14
Smoking initiation	Bipolar disorder	rs540860	0.609560917731297	0.081789272789999	9.13642947482723e-14
Smoking initiation	Bipolar disorder	rs55786907	0.611569584466574	0.0816810680834344	7.03119373769109e-14
Smoking initiation	Bipolar disorder	rs55913542	0.607354186371326	0.0817509482329751	1.09155040537942e-13
Smoking initiation	Bipolar disorder	rs55944129	0.610145692004538	0.0816888684252124	8.07198929837682e-14
Smoking initiation	Bipolar disorder	rs56208390	0.610774447180338	0.0816799139509219	7.56588838833264e-14
Smoking initiation	Bipolar disorder	rs56367474	0.609443982943137	0.0817156616680975	8.77757263543842e-14
Smoking initiation	Bipolar disorder	rs56902655	0.606906483853403	0.0816457466397798	1.05831500824649e-13
Smoking initiation	Bipolar disorder	rs57153235	0.612714517942657	0.0816878465815915	6.34868921049986e-14
Smoking initiation	Bipolar disorder	rs58400863	0.607170020169924	0.0817368818098456	1.09962165465275e-13
Smoking initiation	Bipolar disorder	rs586699	0.613052397919377	0.0814932884201174	5.36421565498767e-14
Smoking initiation	Bipolar disorder	rs59537158	0.613927873002175	0.0816839896107378	5.6525106435336e-14
Smoking initiation	Bipolar disorder	rs6011779	0.615353187981702	0.0815720178014699	4.56891948196696e-14
Smoking initiation	Bipolar disorder	rs6050446	0.606099834205251	0.0818032610373372	1.27027114948423e-13
Smoking initiation	Bipolar disorder	rs6058782	0.610107299312469	0.0817514593284405	8.46045276971839e-14
Smoking initiation	Bipolar disorder	rs60833441	0.607150029015679	0.0816456764343369	1.03465066341077e-13
Smoking initiation	Bipolar disorder	rs61533748	0.600255384661049	0.0811240980936528	1.36982473729834e-13
Smoking initiation	Bipolar disorder	rs61884449	0.60478823730805	0.0813781331903047	1.0710753305866e-13
Smoking initiation	Bipolar disorder	rs61886926	0.604465591447921	0.0816697029813355	1.34812674970086e-13
Smoking initiation	Bipolar disorder	rs619087	0.607848787447676	0.0817215660591628	1.0218529222759e-13
Smoking initiation	Bipolar disorder	rs61959481	0.606639068278472	0.0816599096731557	1.09547423848582e-13
Smoking initiation	Bipolar disorder	rs62007780	0.613419103295424	0.0816917049046648	5.960250392616e-14
Smoking initiation	Bipolar disorder	rs62098013	0.604591025256494	0.0817028017382725	1.36306403314748e-13
Smoking initiation	Bipolar disorder	rs62106258	0.614881729617589	0.0818086744611681	5.64367592699983e-14
Smoking initiation	Bipolar disorder	rs62137126	0.608881557476159	0.0817192997627706	9.27122624120107e-14
Smoking initiation	Bipolar disorder	rs62180324	0.60646692721923	0.0816944888760801	1.13981994126761e-13
Smoking initiation	Bipolar disorder	rs62193862	0.60820463327951	0.0817478679154345	1.00680675940815e-13
Smoking initiation	Bipolar disorder	rs62246017	0.608399360969206	0.0816972681104578	9.54883433883251e-14
Smoking initiation	Bipolar disorder	rs62618693	0.607034939062624	0.0816472392919476	1.04687056218622e-13
Smoking initiation	Bipolar disorder	rs6265	0.608518368333263	0.081821744504404	1.02901822214364e-13
Smoking initiation	Bipolar disorder	rs6437769	0.606114553412748	0.0815663697577395	1.07831080654879e-13
Smoking initiation	Bipolar disorder	rs6438436	0.602351611723322	0.0815706142698301	1.53120285970758e-13
Smoking initiation	Bipolar disorder	rs644740	0.609884493767579	0.0817299526154665	8.50955891318792e-14
Smoking initiation	Bipolar disorder	rs6452785	0.61687597098702	0.0818915271347829	4.96475065007093e-14
Smoking initiation	Bipolar disorder	rs6497840	0.605878546987052	0.0817584468990762	1.2573622740163e-13
Smoking initiation	Bipolar disorder	rs6568832	0.609286930238817	0.0817669164744371	9.22784572635691e-14
Smoking initiation	Bipolar disorder	rs67050670	0.604998854107176	0.0816525527876842	1.26843640951875e-13
Smoking initiation	Bipolar disorder	rs6730325	0.611773719604539	0.0816702984298584	6.84688089358202e-14
Smoking initiation	Bipolar disorder	rs6731872	0.612149358102395	0.0818672446871	7.5841068176581e-14
Smoking initiation	Bipolar disorder	rs6750107	0.609977894484156	0.0817038623274276	8.28473844422601e-14
Smoking initiation	Bipolar disorder	rs6750529	0.599540275694428	0.0812507870419228	1.59619712402853e-13
Smoking initiation	Bipolar disorder	rs6756212	0.626038936949284	0.0817768953774722	1.92636430099066e-14
Smoking initiation	Bipolar disorder	rs67777803	0.611415803005381	0.0818280602554814	7.90104229747153e-14
Smoking initiation	Bipolar disorder	rs6782116	0.611221407748643	0.0816805697624001	7.26062731741749e-14
Smoking initiation	Bipolar disorder	rs6874731	0.604376742216635	0.0814347006025579	1.15703446967775e-13
Smoking initiation	Bipolar disorder	rs6890961	0.609870401682749	0.0817845668756643	8.84910059414307e-14
Smoking initiation	Bipolar disorder	rs6936160	0.617551975248488	0.0815265375243731	3.59519627792697e-14
Smoking initiation	Bipolar disorder	rs6948707	0.607980181251999	0.0818871093214615	1.13109256206891e-13
Smoking initiation	Bipolar disorder	rs6968380	0.601457395851891	0.0816404980650549	1.74320713131167e-13
Smoking initiation	Bipolar disorder	rs6986430	0.601475285518851	0.081505969674194	1.58856061700089e-13
Smoking initiation	Bipolar disorder	rs6993429	0.606672756207386	0.081679571225738	1.10692518354356e-13
Smoking initiation	Bipolar disorder	rs7024924	0.604747327005192	0.0815091070541852	1.17666714685129e-13
Smoking initiation	Bipolar disorder	rs7026534	0.607785505473333	0.081694628152671	1.00895694013879e-13
Smoking initiation	Bipolar disorder	rs7072776	0.619351192469312	0.0814968940229823	2.96839220065859e-14
Smoking initiation	Bipolar disorder	rs7134009	0.611425631768173	0.081752318044207	7.48899594312307e-14
Smoking initiation	Bipolar disorder	rs71367544	0.610158770705502	0.0817103399309876	8.18330394941458e-14
Smoking initiation	Bipolar disorder	rs71592686	0.61034754031148	0.0817624017949291	8.33676437813522e-14
Smoking initiation	Bipolar disorder	rs71602617	0.616795473179444	0.0813962591798157	3.51766522687041e-14
Smoking initiation	Bipolar disorder	rs7188873	0.616030369896759	0.0815759588387529	4.29888227528661e-14
Smoking initiation	Bipolar disorder	rs7192140	0.609499558761033	0.0817396255817513	8.87848160627313e-14
Smoking initiation	Bipolar disorder	rs72780746	0.600067692049243	0.0813926068175283	1.67446814774042e-13
Smoking initiation	Bipolar disorder	rs72790288	0.607575664810072	0.0815714258349883	9.44872826759872e-14
Smoking initiation	Bipolar disorder	rs72898831	0.606968076758015	0.0818011482587096	1.17081891788174e-13
Smoking initiation	Bipolar disorder	rs72938304	0.609087865563468	0.0817237964921613	9.12378100320224e-14
Smoking initiation	Bipolar disorder	rs73008357	0.608285757464508	0.0817001642823437	9.6692760955471e-14
Smoking initiation	Bipolar disorder	rs7333559	0.610158729850105	0.0817555319366132	8.44393976036764e-14
Smoking initiation	Bipolar disorder	rs73831818	0.607717462819344	0.0816989712188165	1.01838132201321e-13
Smoking initiation	Bipolar disorder	rs74697736	0.611123520378197	0.0817937941856696	7.92770226767035e-14
Smoking initiation	Bipolar disorder	rs748832	0.60679407810264	0.0816561819077751	1.07709970434725e-13
Smoking initiation	Bipolar disorder	rs7505855	0.612801703044617	0.0817354710599185	6.51071425553091e-14
Smoking initiation	Bipolar disorder	rs75210106	0.608677295326942	0.0817238153126712	9.47805947944898e-14
Smoking initiation	Bipolar disorder	rs75674569	0.606798136499491	0.0815781607206348	1.02033683416467e-13
Smoking initiation	Bipolar disorder	rs75919030	0.603540757575743	0.0815757375151057	1.37697537303788e-13
Smoking initiation	Bipolar disorder	rs7600835	0.612395215924337	0.081658265117667	6.40673681919061e-14
Smoking initiation	Bipolar disorder	rs7631379	0.603145472283924	0.0813798581933951	1.24894385322231e-13
Smoking initiation	Bipolar disorder	rs7640107	0.613190689425563	0.0816131633857689	5.7620068182827e-14
Smoking initiation	Bipolar disorder	rs7657022	0.612575798561433	0.0817922652138312	6.91839729475944e-14
Smoking initiation	Bipolar disorder	rs76608582	0.612239004814285	0.0816485409847858	6.45678114819535e-14
Smoking initiation	Bipolar disorder	rs7696257	0.606581980041706	0.081596833521409	1.05448739806315e-13
Smoking initiation	Bipolar disorder	rs77215829	0.613467503842326	0.0815962207384875	5.54793379056717e-14
Smoking initiation	Bipolar disorder	rs77283305	0.608797462644059	0.0817027149284597	9.23732860498096e-14
Smoking initiation	Bipolar disorder	rs7743165	0.615347850164869	0.0815654616395902	4.5499977804429e-14
Smoking initiation	Bipolar disorder	rs7802996	0.60618949746778	0.0816472553716368	1.13212505240165e-13
Smoking initiation	Bipolar disorder	rs7809303	0.611239760009064	0.0818209392051163	7.99171397029788e-14
Smoking initiation	Bipolar disorder	rs7836565	0.605090467821204	0.0815476643529946	1.17046636998148e-13
Smoking initiation	Bipolar disorder	rs7867822	0.608598322864488	0.0817466567725163	9.6994169350196e-14
Smoking initiation	Bipolar disorder	rs7901883	0.60683591203196	0.0816756614392476	1.08741039040027e-13
Smoking initiation	Bipolar disorder	rs7929518	0.609042217814317	0.0817245328329669	9.16717057964173e-14
Smoking initiation	Bipolar disorder	rs7943721	0.609175688986879	0.081776731844398	9.38691277129489e-14
Smoking initiation	Bipolar disorder	rs79476395	0.610353367057704	0.0817300154651044	8.14712116867267e-14
Smoking initiation	Bipolar disorder	rs7969559	0.606332802864494	0.0815286965242164	1.02960400954812e-13
Smoking initiation	Bipolar disorder	rs8005334	0.610372424172333	0.0817913138355563	8.48586339328215e-14
Smoking initiation	Bipolar disorder	rs8027457	0.611979502440909	0.0816725217158761	6.72710725532497e-14
Smoking initiation	Bipolar disorder	rs8050598	0.611031983548055	0.0817223834046909	7.60828530262229e-14
Smoking initiation	Bipolar disorder	rs8083764	0.609689920904918	0.0817241169431356	8.62977126967719e-14
Smoking initiation	Bipolar disorder	rs8096225	0.609131433527229	0.081716128433187	9.03890071916394e-14
Smoking initiation	Bipolar disorder	rs8103660	0.613604300372189	0.0815958604014581	5.47586324410222e-14
Smoking initiation	Bipolar disorder	rs876793	0.614309449159992	0.081575815703311	5.05332520153058e-14
Smoking initiation	Bipolar disorder	rs910912	0.613995087905867	0.0816501073760461	5.4846684680123e-14
Smoking initiation	Bipolar disorder	rs925524	0.612395131855148	0.081724413343553	6.71031266295593e-14
Smoking initiation	Bipolar disorder	rs9288999	0.607464113085206	0.081717848715513	1.0561949629768e-13
Smoking initiation	Bipolar disorder	rs9302604	0.607444767056153	0.0817299067065769	1.06690040115643e-13
Smoking initiation	Bipolar disorder	rs9323328	0.609892393636504	0.081691046781212	8.27690347016148e-14
Smoking initiation	Bipolar disorder	rs9331343	0.606390465379926	0.0815115739855953	1.01206938327487e-13
Smoking initiation	Bipolar disorder	rs951740	0.604946614028306	0.0819696154483705	1.5813220975071e-13
Smoking initiation	Bipolar disorder	rs9538162	0.61008006816037	0.0817139822361199	8.26426338835334e-14
Smoking initiation	Bipolar disorder	rs9540731	0.612652405393521	0.0817515785666202	6.67678867423525e-14
Smoking initiation	Bipolar disorder	rs9545155	0.598096562878796	0.0811010024296676	1.64700287301981e-13
Smoking initiation	Bipolar disorder	rs963354	0.610615022940444	0.0817023397969751	7.79980300669483e-14
Smoking initiation	Bipolar disorder	rs9787523	0.606202356336671	0.0815925999298213	1.08906632251886e-13
Smoking initiation	Bipolar disorder	rs9826984	0.611754054397187	0.0817838692058407	7.42485680912306e-14
Smoking initiation	Bipolar disorder	rs9841807	0.609720166091985	0.0817354378012716	8.67332251481864e-14
Smoking initiation	Bipolar disorder	rs9850597	0.607978581115493	0.0817050567088941	9.98217947578475e-14
Smoking initiation	Bipolar disorder	rs9922607	0.619297681450763	0.0813717932563287	2.72579721663539e-14
Smoking initiation	Bipolar disorder	rs9936784	0.602791691895707	0.0814408449540592	1.34564071813726e-13
Smoking initiation	Bipolar disorder	rs9987376	0.607983837638034	0.0817571200729835	1.03416539922812e-13
Smoking initiation	Bipolar disorder	All	0.609852449769704	0.0815053620039382	7.29997169189702e-14
Smoking initiation	Depression	rs10042827	0.612318668847131	0.0606962622228834	6.22738783392581e-24
Smoking initiation	Depression	rs1004787	0.616918168728294	0.0607750194418003	3.2848629568473e-24
Smoking initiation	Depression	rs10060196	0.610234019521316	0.0607222190263732	9.22409551258777e-24
Smoking initiation	Depression	rs1008078	0.609595316038117	0.0607900378247876	1.14956173355903e-23
Smoking initiation	Depression	rs1022376	0.607645595328066	0.0606421883154866	1.24277381025609e-23
Smoking initiation	Depression	rs1022528	0.608579562254393	0.0606529852402262	1.08274349335429e-23
Smoking initiation	Depression	rs10233018	0.602086293408656	0.0606635505612676	3.24073059760283e-23
Smoking initiation	Depression	rs10272990	0.615349293723466	0.060552251119268	2.92144941569568e-24
Smoking initiation	Depression	rs10279261	0.612027039544238	0.060781559441575	7.55226605709877e-24
Smoking initiation	Depression	rs1030015	0.60950629639121	0.060656352836675	9.32617819020852e-24
Smoking initiation	Depression	rs10446419	0.614069932388975	0.0606405369984205	4.21925823516831e-24
Smoking initiation	Depression	rs10490159	0.61508725463344	0.0606736132249413	3.76074836090295e-24
Smoking initiation	Depression	rs1050847	0.609133227902216	0.060688248841075	1.04721145796922e-23
Smoking initiation	Depression	rs1059490	0.613177731043091	0.0607640980198361	6.04762683088299e-24
Smoking initiation	Depression	rs10789369	0.595274607785052	0.0600433731130295	3.61583957845704e-23
Smoking initiation	Depression	rs10853981	0.61369402170983	0.0604796340412837	3.41291200152987e-24
Smoking initiation	Depression	rs10873871	0.609533421769807	0.0606891892105457	9.81037989919127e-24
Smoking initiation	Depression	rs10885480	0.611425494238037	0.060737563255543	7.75533601198875e-24
Smoking initiation	Depression	rs10905461	0.611411238497592	0.0607132623394299	7.46187406014821e-24
Smoking initiation	Depression	rs10914684	0.610091171384482	0.0606805167244136	8.80759495462061e-24
Smoking initiation	Depression	rs10935779	0.609183964678986	0.0606734676877151	1.01295183565074e-23
Smoking initiation	Depression	rs10945141	0.607173194993027	0.060473278288914	1.01308674411302e-23
Smoking initiation	Depression	rs10953957	0.608406620410119	0.060648024272383	1.10524974632942e-23
Smoking initiation	Depression	rs10966092	0.611061205122181	0.0607879585083531	8.97117665638627e-24
Smoking initiation	Depression	rs11057005	0.608413157333086	0.0607377267736415	1.2826789849855e-23
Smoking initiation	Depression	rs1106363	0.609628772901509	0.0607510424203162	1.07101106827455e-23
Smoking initiation	Depression	rs11076962	0.610567574486156	0.0607561354041555	9.23533468058372e-24
Smoking initiation	Depression	rs11078713	0.612940837410748	0.0607035358523869	5.67933614261378e-24
Smoking initiation	Depression	rs1109480	0.609862116335277	0.0607457477600294	1.02102496302114e-23
Smoking initiation	Depression	rs11162019	0.606479733944656	0.0605318883138205	1.25543326719716e-23
Smoking initiation	Depression	rs1116690	0.606250444109416	0.0603860639031015	1.02112703305251e-23
Smoking initiation	Depression	rs11192347	0.610224906272932	0.060683375664264	8.65423688492888e-24
Smoking initiation	Depression	rs11258417	0.612908286348168	0.0606800849477342	5.48773612410728e-24
Smoking initiation	Depression	rs1126757	0.607098876526195	0.0605186628519346	1.10710508066387e-23
Smoking initiation	Depression	rs112725451	0.608957684979728	0.060786690649759	1.27119300129664e-23
Smoking initiation	Depression	rs112913817	0.609869740784089	0.0606971053682098	9.39825563836016e-24
Smoking initiation	Depression	rs113230003	0.610086854157401	0.0607167204927232	9.36685999178237e-24
Smoking initiation	Depression	rs1139897	0.61336322984533	0.060667715482196	4.97784175953101e-24
Smoking initiation	Depression	rs114976176	0.609556550404087	0.0606421791442205	9.03027574490281e-24
Smoking initiation	Depression	rs1150668	0.60706247460463	0.0606992920038094	1.50643696798806e-23
Smoking initiation	Depression	rs11594623	0.616521850618465	0.0606350137576067	2.7620648174296e-24
Smoking initiation	Depression	rs11611651	0.610849596614259	0.060699470408025	8.00926082035135e-24
Smoking initiation	Depression	rs11642231	0.608114361266686	0.0607002695586163	1.26644835640595e-23
Smoking initiation	Depression	rs11651955	0.611100716830547	0.060735017552199	8.1533807395777e-24
Smoking initiation	Depression	rs11678980	0.611950703983466	0.0607672772670836	7.46748262963657e-24
Smoking initiation	Depression	rs11692435	0.609700017022415	0.0607020106897252	9.74858347406378e-24
Smoking initiation	Depression	rs11713899	0.6139321363522	0.0606469545795281	4.36595562818558e-24
Smoking initiation	Depression	rs1173461	0.608886942227509	0.0607073562573708	1.12663884420521e-23
Smoking initiation	Depression	rs117657830	0.612718407533786	0.0606906351999932	5.76794068721862e-24
Smoking initiation	Depression	rs11766326	0.611495873972611	0.060752828032736	7.86414788920545e-24
Smoking initiation	Depression	rs11768481	0.612502596015806	0.0607174336921719	6.2584445000281e-24
Smoking initiation	Depression	rs11780471	0.616713116687757	0.060960677056557	4.6646469522456e-24
Smoking initiation	Depression	rs11783093	0.613355993356372	0.0610888144114276	1.01265020100208e-23
Smoking initiation	Depression	rs11791671	0.611284811320665	0.0607066576611418	7.53712955145058e-24
Smoking initiation	Depression	rs118202	0.60944994308296	0.0608586492845026	1.32041986077301e-23
Smoking initiation	Depression	rs11872397	0.61194026909639	0.0607167148161745	6.86888822153272e-24
Smoking initiation	Depression	rs1187820	0.610088940961153	0.0607046625787835	9.17587265353557e-24
Smoking initiation	Depression	rs11889814	0.611718855421358	0.060739380195847	7.40637093120721e-24
Smoking initiation	Depression	rs11956866	0.614716430016416	0.0606089113256353	3.58394766547052e-24
Smoking initiation	Depression	rs12022778	0.608132884477707	0.0608152871444841	1.52903659037244e-23
Smoking initiation	Depression	rs12027999	0.607655087869229	0.0603724134082846	7.87977901656065e-24
Smoking initiation	Depression	rs12053870	0.610175824208402	0.0607157245955657	9.21320109420531e-24
Smoking initiation	Depression	rs12130857	0.617163202100963	0.0603728660759156	1.57190169062704e-24
Smoking initiation	Depression	rs12195240	0.609995164031209	0.060794702970421	1.083892560478e-23
Smoking initiation	Depression	rs12244388	0.619788219379686	0.0603417092997027	9.4910032042508e-25
Smoking initiation	Depression	rs12474587	0.613586847189839	0.0607611098897494	5.61804513531825e-24
Smoking initiation	Depression	rs12517438	0.609390471544949	0.0607609322409711	1.133009686445e-23
Smoking initiation	Depression	rs12530388	0.607487889365831	0.0606720462082442	1.34112844389346e-23
Smoking initiation	Depression	rs12563365	0.608418372273354	0.0607254233273139	1.25552181308683e-23
Smoking initiation	Depression	rs12642744	0.607222203342258	0.0606450965407614	1.34020052053769e-23
Smoking initiation	Depression	rs12714017	0.610042807571019	0.0607180045307204	9.45641536318387e-24
Smoking initiation	Depression	rs12739243	0.611700981605333	0.0607486363870966	7.54537598387105e-24
Smoking initiation	Depression	rs12740789	0.60006284537661	0.0602628335176859	2.34038238128173e-23
Smoking initiation	Depression	rs12755632	0.609675648127263	0.0606959472948627	9.68925432002716e-24
Smoking initiation	Depression	rs12855717	0.611715262689429	0.0607054819157535	6.99881257253578e-24
Smoking initiation	Depression	rs12878369	0.612339596361539	0.0607274848299039	6.54214747213004e-24
Smoking initiation	Depression	rs12918191	0.612693739603751	0.0607644398036048	6.56244387587382e-24
Smoking initiation	Depression	rs1291821	0.614701698181656	0.0605780706524435	3.40782058831019e-24
Smoking initiation	Depression	rs13007361	0.607791636164362	0.0606662377450016	1.26260716234131e-23
Smoking initiation	Depression	rs13066050	0.610525958119447	0.0607367858759842	9.00247753147373e-24
Smoking initiation	Depression	rs13109980	0.605339207387246	0.0607272158462108	2.10063635602869e-23
Smoking initiation	Depression	rs13110073	0.610569737768014	0.0608537319374798	1.08709212585757e-23
Smoking initiation	Depression	rs13261666	0.606539982950788	0.0606699217940717	1.56489594249401e-23
Smoking initiation	Depression	rs13392222	0.611876829669878	0.0607367633664114	7.18126399477631e-24
Smoking initiation	Depression	rs13437771	0.607456633186516	0.0607353587559494	1.49808104059488e-23
Smoking initiation	Depression	rs1373178	0.610379440221277	0.0607975043067065	1.02141496130923e-23
Smoking initiation	Depression	rs1381287	0.61069555143785	0.0607788267045969	9.39089373249626e-24
Smoking initiation	Depression	rs1381775	0.605006980821805	0.0602354210889086	9.75932535697371e-24
Smoking initiation	Depression	rs1385108	0.609222671691829	0.0607983535913331	1.24023818120635e-23
Smoking initiation	Depression	rs13906	0.614004571654566	0.0606250307514461	4.15453763908487e-24
Smoking initiation	Depression	rs139896	0.613989085573408	0.0606143608472788	4.09015722333567e-24
Smoking initiation	Depression	rs1413119	0.611594476258503	0.0607052948408923	7.13966845432106e-24
Smoking initiation	Depression	rs1435479	0.614790409765706	0.0605161585545596	3.01813888229043e-24
Smoking initiation	Depression	rs1435672	0.60526120191123	0.0603554334883758	1.14493332619498e-23
Smoking initiation	Depression	rs1435741	0.609220850550916	0.0608016144344783	1.24737822669422e-23
Smoking initiation	Depression	rs1445649	0.611466332843898	0.0607630752385903	8.0405968417789e-24
Smoking initiation	Depression	rs1449012	0.609776461055814	0.0606803282726549	9.28068052751253e-24
Smoking initiation	Depression	rs147052174	0.611550424261864	0.0607294903243662	7.49221607352571e-24
Smoking initiation	Depression	rs1514176	0.610162145164251	0.0607452045905216	9.70265907033655e-24
Smoking initiation	Depression	rs1518393	0.609138578772239	0.0607211188431024	1.10549113641611e-23
Smoking initiation	Depression	rs1549979	0.613726589939211	0.060703316446129	4.97497414495529e-24
Smoking initiation	Depression	rs1561112	0.611041544154283	0.0607797908012167	8.87810854372513e-24
Smoking initiation	Depression	rs160631	0.612819337840331	0.0606665403314963	5.44376148321399e-24
Smoking initiation	Depression	rs16826827	0.614876280429447	0.0605850106642234	3.34832305234911e-24
Smoking initiation	Depression	rs16828799	0.610806913239454	0.0606997203633066	8.07008797639617e-24
Smoking initiation	Depression	rs1713676	0.610183841473909	0.0607324489265321	9.46287986141711e-24
Smoking initiation	Depression	rs1714521	0.609458023658862	0.0607508235982083	1.10154346418838e-23
Smoking initiation	Depression	rs17165769	0.609595108376528	0.0606839360852733	9.62451494893698e-24
Smoking initiation	Depression	rs17197663	0.610028590839862	0.0607363764807376	9.77564467533348e-24
Smoking initiation	Depression	rs1722666	0.61178238200994	0.0607478486034508	7.43339740996866e-24
Smoking initiation	Depression	rs17229285	0.615407595172276	0.0606837441236178	3.62518965442056e-24
Smoking initiation	Depression	rs1733760	0.612130234139646	0.0607034232719756	6.50575513067671e-24
Smoking initiation	Depression	rs1759433	0.60879408363555	0.0605551894572056	8.86243724699725e-24
Smoking initiation	Depression	rs17616642	0.612985768931073	0.0606332980668612	5.00261808324987e-24
Smoking initiation	Depression	rs17692129	0.60800380325684	0.0607478318960646	1.39644680950201e-23
Smoking initiation	Depression	rs1772572	0.608116381899408	0.0607132239101161	1.29369443373248e-23
Smoking initiation	Depression	rs1799068	0.611450443143741	0.0607241131085141	7.5499306400006e-24
Smoking initiation	Depression	rs1811739	0.611465613737933	0.0607657592198287	8.07796236965862e-24
Smoking initiation	Depression	rs181508347	0.611398510290094	0.0607423015998036	7.85285613866892e-24
Smoking initiation	Depression	rs1834306	0.609031362035607	0.0607089818416348	1.10281264228802e-23
Smoking initiation	Depression	rs1863161	0.605957346158359	0.0603456518541989	1.00198817047038e-23
Smoking initiation	Depression	rs1889571	0.608913261891779	0.0607130976793716	1.13253009619011e-23
Smoking initiation	Depression	rs1901477	0.623396908783843	0.0604547388935742	6.23258177726157e-25
Smoking initiation	Depression	rs1910236	0.607444346036802	0.0605659754259319	1.13127610383068e-23
Smoking initiation	Depression	rs1927901	0.604557428781041	0.0605117965761574	1.67333394881719e-23
Smoking initiation	Depression	rs1930371	0.610437407262254	0.0607157591045853	8.81952600702482e-24
Smoking initiation	Depression	rs1935571	0.612477315220638	0.0607326739494492	6.44915822246236e-24
Smoking initiation	Depression	rs1944689	0.610473441531287	0.0607510296821301	9.30162628401478e-24
Smoking initiation	Depression	rs2010921	0.609541506290802	0.0606950353169849	9.89372103468295e-24
Smoking initiation	Depression	rs2028269	0.615579741148512	0.0604354567399738	2.29610490811809e-24
Smoking initiation	Depression	rs2063976	0.609443315601167	0.0607285242951303	1.06379627481115e-23
Smoking initiation	Depression	rs2155646	0.607150465815209	0.0610101045052294	2.48066384194376e-23
Smoking initiation	Depression	rs221988	0.611891361502935	0.0606718559774245	6.41958768364296e-24
Smoking initiation	Depression	rs2276825	0.61756147008763	0.0600963243085029	9.02205471537619e-25
Smoking initiation	Depression	rs2279829	0.608354629043333	0.0606438251329072	1.10707274357922e-23
Smoking initiation	Depression	rs2289791	0.612633787411577	0.0606518236563646	5.47763407245211e-24
Smoking initiation	Depression	rs2319545	0.614786676484847	0.0605679329293964	3.30123612287753e-24
Smoking initiation	Depression	rs2344976	0.61092319904954	0.0607084685337786	8.03201529505622e-24
Smoking initiation	Depression	rs2378662	0.607603986005627	0.0605608788722806	1.09209374011545e-23
Smoking initiation	Depression	rs238896	0.610154438850156	0.0607605236129711	9.96787859682667e-24
Smoking initiation	Depression	rs2526390	0.611995909451962	0.0608312675005478	8.25373077124244e-24
Smoking initiation	Depression	rs2539706	0.605327012345212	0.0605287748425477	1.51402022011793e-23
Smoking initiation	Depression	rs2587507	0.612859014214483	0.0606507791277023	5.26468625913967e-24
Smoking initiation	Depression	rs2637869	0.612345788565963	0.0606640313972994	5.86964203688491e-24
Smoking initiation	Depression	rs2710634	0.609736664418027	0.060771855646355	1.08919200163523e-23
Smoking initiation	Depression	rs2734390	0.610885487365689	0.0607692201713095	8.95224707439182e-24
Smoking initiation	Depression	rs2796793	0.615255325526281	0.0605358622399799	2.88573359709022e-24
Smoking initiation	Depression	rs281296	0.597281002242712	0.0600767826078504	2.73392606189966e-23
Smoking initiation	Depression	rs28408682	0.61112583644038	0.0607379793152773	8.15976688898359e-24
Smoking initiation	Depression	rs28441558	0.612286042181886	0.0607022305741853	6.32514731254379e-24
Smoking initiation	Depression	rs28717373	0.612204329524761	0.0607975029776791	7.5311417062401e-24
Smoking initiation	Depression	rs2901785	0.612014676877094	0.0607204548651678	6.82675470313624e-24
Smoking initiation	Depression	rs290601	0.60522966595037	0.0604157999116404	1.27384699585273e-23
Smoking initiation	Depression	rs2925128	0.606152931175355	0.0604739018686373	1.20315773679286e-23
Smoking initiation	Depression	rs2938134	0.610047526610236	0.0607810093673344	1.05013974958827e-23
Smoking initiation	Depression	rs2939756	0.610385141812497	0.0607438835957225	9.3272823381896e-24
Smoking initiation	Depression	rs2952251	0.616645503712908	0.060240722952014	1.36272197688493e-24
Smoking initiation	Depression	rs2959084	0.615472596314333	0.0603395069401662	1.97947107743912e-24
Smoking initiation	Depression	rs301807	0.621768978473158	0.0599582432078176	3.3940647738703e-25
Smoking initiation	Depression	rs3098272	0.609107534053448	0.0607716687099146	1.20918958661389e-23
Smoking initiation	Depression	rs3115418	0.610718196726974	0.0607307492844756	8.62980878417696e-24
Smoking initiation	Depression	rs3172494	0.604360131521509	0.0606111406586959	2.03944178066079e-23
Smoking initiation	Depression	rs3218116	0.616353713578448	0.0605952580504462	2.6537656692411e-24
Smoking initiation	Depression	rs329124	0.602930390035072	0.0603649348134406	1.71861574076421e-23
Smoking initiation	Depression	rs34342129	0.606581415451523	0.0604940540102355	1.15840991888737e-23
Smoking initiation	Depression	rs34399632	0.612762230220362	0.0606332566158957	5.19405063515282e-24
Smoking initiation	Depression	rs34553878	0.612003141390167	0.0607673751401229	7.40346755377172e-24
Smoking initiation	Depression	rs34940743	0.611778005151361	0.0607150430192219	7.03833196926261e-24
Smoking initiation	Depression	rs34970111	0.608742926206597	0.0606796225717256	1.10169095592269e-23
Smoking initiation	Depression	rs35656245	0.612482691642863	0.0607015356145648	6.11264450245836e-24
Smoking initiation	Depression	rs357304	0.60711488452178	0.0605603105840386	1.18403711501402e-23
Smoking initiation	Depression	rs359431	0.612441339187794	0.0606609953924631	5.74649494625998e-24
Smoking initiation	Depression	rs3740977	0.610651840088927	0.0607259631310076	8.65614822163658e-24
Smoking initiation	Depression	rs3764351	0.611561443934658	0.0607141606858235	7.28752393646262e-24
Smoking initiation	Depression	rs3800227	0.6078006349889	0.0605881523547756	1.10624146129862e-23
Smoking initiation	Depression	rs3810496	0.610164231930285	0.0606993846616018	8.9810811204888e-24
Smoking initiation	Depression	rs3811038	0.611128365498568	0.060729282349066	8.03777941806489e-24
Smoking initiation	Depression	rs3820277	0.612724455858357	0.0607495356068441	6.36635591543195e-24
Smoking initiation	Depression	rs3843905	0.607475792603603	0.060577664802111	1.14761721938273e-23
Smoking initiation	Depression	rs3847244	0.607746906930834	0.0606670103816206	1.2737025147906e-23
Smoking initiation	Depression	rs3909281	0.612671485406095	0.0607878045377842	6.85197082195253e-24
Smoking initiation	Depression	rs3934797	0.609800934831897	0.060745076748994	1.03034376004661e-23
Smoking initiation	Depression	rs4044321	0.601776086083674	0.0604806348349947	2.52444400192851e-23
Smoking initiation	Depression	rs42417	0.612288408538762	0.0607105728866864	6.41251002672907e-24
Smoking initiation	Depression	rs4264267	0.611411076817031	0.0606677318123191	6.90992333669088e-24
Smoking initiation	Depression	rs4275621	0.607280126776792	0.0606640566340687	1.36998990411745e-23
Smoking initiation	Depression	rs4476253	0.610327736790828	0.0607622389350235	9.71158973213587e-24
Smoking initiation	Depression	rs4674916	0.611129779884128	0.0606973312787699	7.61468456615271e-24
Smoking initiation	Depression	rs4674993	0.607010969144362	0.0607316881555534	1.60347290898868e-23
Smoking initiation	Depression	rs4727189	0.610664873175472	0.0607249050859365	8.62195292945801e-24
Smoking initiation	Depression	rs4752018	0.611126999719853	0.0607698123909007	8.60680019827035e-24
Smoking initiation	Depression	rs4759229	0.611691585693653	0.0607175294382821	7.17101747070731e-24
Smoking initiation	Depression	rs4785187	0.615144121376542	0.0606086643725302	3.33263554445047e-24
Smoking initiation	Depression	rs4788676	0.612324356443361	0.0606248947485751	5.51222735158373e-24
Smoking initiation	Depression	rs4790874	0.607921816171658	0.0607138435101293	1.33768782694709e-23
Smoking initiation	Depression	rs4818005	0.61224560603627	0.0607981966130203	7.48807694729932e-24
Smoking initiation	Depression	rs4822102	0.613315555950084	0.0606162439823164	4.59682219647294e-24
Smoking initiation	Depression	rs4837631	0.609123515640107	0.0606788665760661	1.0325416054375e-23
Smoking initiation	Depression	rs4877285	0.611387471989037	0.0607190292833626	7.56483758891664e-24
Smoking initiation	Depression	rs4886207	0.606915725289834	0.0606071153340921	1.32379696445066e-23
Smoking initiation	Depression	rs4912332	0.608729975354507	0.0607244620859466	1.19007673810313e-23
Smoking initiation	Depression	rs540860	0.61469796746137	0.0606660764359017	3.96453431600677e-24
Smoking initiation	Depression	rs55786907	0.609408191415504	0.0606943805987674	1.01054302392528e-23
Smoking initiation	Depression	rs55913542	0.611447738245304	0.0607650652783018	8.09268792976125e-24
Smoking initiation	Depression	rs55944129	0.609997388342933	0.0606937417241693	9.14798787637108e-24
Smoking initiation	Depression	rs56208390	0.608689781256312	0.0606260033441467	1.01594149935823e-23
Smoking initiation	Depression	rs56367474	0.61097803210209	0.0607176652554135	8.08286799996747e-24
Smoking initiation	Depression	rs56902655	0.613256230779878	0.060647890623383	4.90016989487449e-24
Smoking initiation	Depression	rs57153235	0.612561168001173	0.0607076866222129	6.09583241338348e-24
Smoking initiation	Depression	rs58400863	0.608498127176284	0.0607266193487161	1.24142492108612e-23
Smoking initiation	Depression	rs586699	0.60991214107477	0.060676807089119	9.01892219894792e-24
Smoking initiation	Depression	rs59537158	0.611425039524615	0.0607620140295329	8.08186370301451e-24
Smoking initiation	Depression	rs6011779	0.613316041772415	0.0606396108509264	4.78316698259954e-24
Smoking initiation	Depression	rs6050446	0.611341148541478	0.0608427761860859	9.38612929431422e-24
Smoking initiation	Depression	rs6058782	0.613578494756786	0.0606797602905564	4.90016502225648e-24
Smoking initiation	Depression	rs60833441	0.610313574760546	0.0607201568928383	9.07079327675194e-24
Smoking initiation	Depression	rs61533748	0.603017691046085	0.0601897152486329	1.26257533641182e-23
Smoking initiation	Depression	rs61537885	0.620322776556415	0.0605995900665407	1.36184371577803e-24
Smoking initiation	Depression	rs61884449	0.612382831584728	0.060656497241007	5.75915327959117e-24
Smoking initiation	Depression	rs61886926	0.611918910422763	0.0607692239177468	7.53197499717274e-24
Smoking initiation	Depression	rs619087	0.60779925466728	0.0606645639273837	1.25748251722974e-23
Smoking initiation	Depression	rs61959481	0.608210439565374	0.0606744517736388	1.19369748401748e-23
Smoking initiation	Depression	rs62007780	0.610506817929539	0.0607475075795373	9.19539096203833e-24
Smoking initiation	Depression	rs62098013	0.602553173308505	0.0604252614301968	2.02371114939411e-23
Smoking initiation	Depression	rs62106258	0.615690929469805	0.0607557875115416	3.90887745696189e-24
Smoking initiation	Depression	rs62137126	0.609810112834066	0.0607204626223666	9.87185588997578e-24
Smoking initiation	Depression	rs62180324	0.610247269130206	0.0607557066196432	9.73570001585734e-24
Smoking initiation	Depression	rs62193862	0.612211039331274	0.0607267650289297	6.67653414299224e-24
Smoking initiation	Depression	rs62246017	0.606367751984645	0.0604783021619749	1.16926559546945e-23
Smoking initiation	Depression	rs62618693	0.607147725672718	0.0605994471934485	1.25729849769847e-23
Smoking initiation	Depression	rs6265	0.62265469866087	0.0600422051075005	3.38518381893682e-25
Smoking initiation	Depression	rs6437769	0.612145124122271	0.0606888865145658	6.33185926114415e-24
Smoking initiation	Depression	rs6438436	0.607837540096746	0.0607460785883182	1.43142517497489e-23
Smoking initiation	Depression	rs644740	0.608186963195918	0.060658565682504	1.16695480668496e-23
Smoking initiation	Depression	rs6452785	0.62891820425691	0.0599484561259062	9.50349711894826e-26
Smoking initiation	Depression	rs6497840	0.608121850056971	0.0607627527168185	1.40373343620259e-23
Smoking initiation	Depression	rs6568832	0.611713096327827	0.0607512149243272	7.56288432821393e-24
Smoking initiation	Depression	rs67050670	0.604929317162246	0.060537550994348	1.64168045775862e-23
Smoking initiation	Depression	rs6730325	0.609947648516484	0.0607087542351123	9.45992404318103e-24
Smoking initiation	Depression	rs6731872	0.608141409079339	0.0608157817687136	1.5281283456673e-23
Smoking initiation	Depression	rs6750107	0.611404954878197	0.0607053624475762	7.37085054279151e-24
Smoking initiation	Depression	rs6750529	0.611170864707006	0.0607738972615027	8.60279512450644e-24
Smoking initiation	Depression	rs6756212	0.616919425750664	0.0609670966989183	4.55546352786139e-24
Smoking initiation	Depression	rs67777803	0.616370949095957	0.0606334523165502	2.82591921287522e-24
Smoking initiation	Depression	rs6782116	0.609563948987604	0.0606914590348612	9.7977162225982e-24
Smoking initiation	Depression	rs6874731	0.615597418490186	0.0604088343436181	2.18592423726718e-24
Smoking initiation	Depression	rs6890961	0.608151644078275	0.060712597339653	1.28477286901089e-23
Smoking initiation	Depression	rs6936160	0.608031236695996	0.0607402158777233	1.37256534559478e-23
Smoking initiation	Depression	rs6948707	0.611148468968125	0.0608386490285282	9.6257900304789e-24
Smoking initiation	Depression	rs6968380	0.607007550766899	0.0607760058947451	1.72680771783732e-23
Smoking initiation	Depression	rs6986430	0.611161330243237	0.0607986662836011	8.9824358223598e-24
Smoking initiation	Depression	rs6993429	0.610127275356169	0.0607434194446953	9.73013902981635e-24
Smoking initiation	Depression	rs7024924	0.608467410549424	0.0606732719866481	1.14133982801259e-23
Smoking initiation	Depression	rs7026534	0.610915644387046	0.0607325875522898	8.37539205137791e-24
Smoking initiation	Depression	rs7072776	0.612643170955355	0.060793548051042	6.95155050284603e-24
Smoking initiation	Depression	rs7134009	0.611940019178832	0.0607479487709545	7.2410231837391e-24
Smoking initiation	Depression	rs71367544	0.60491289977978	0.0602407911727382	1.00055468600734e-23
Smoking initiation	Depression	rs71592686	0.613126505928793	0.0607042995940289	5.5120943612986e-24
Smoking initiation	Depression	rs71602617	0.612984294224632	0.060689594512208	5.50625071519371e-24
Smoking initiation	Depression	rs7188873	0.613576583163173	0.0607097680709105	5.15827383487604e-24
Smoking initiation	Depression	rs7192140	0.614135476028723	0.0606170629516657	4.00884211689828e-24
Smoking initiation	Depression	rs72780746	0.602161262060784	0.0603644487185619	1.95256153424499e-23
Smoking initiation	Depression	rs72790288	0.610435396002953	0.0606940152828311	8.50567270105954e-24
Smoking initiation	Depression	rs72898831	0.615572822538357	0.0606860550247555	3.53949113697351e-24
Smoking initiation	Depression	rs72938304	0.612559470001721	0.0606983705789989	6.00211503907758e-24
Smoking initiation	Depression	rs73008357	0.612535171688715	0.0606859947150167	5.90158186636661e-24
Smoking initiation	Depression	rs7333559	0.612742870395003	0.0607034912016391	5.87085170082297e-24
Smoking initiation	Depression	rs73831818	0.610846533764821	0.0607336189347101	8.48745845693217e-24
Smoking initiation	Depression	rs74697736	0.612545717662724	0.0607585755620471	6.66091168104402e-24
Smoking initiation	Depression	rs748832	0.611423134526457	0.0607261438905293	7.61053578189467e-24
Smoking initiation	Depression	rs7505855	0.607989641857104	0.060706851299774	1.30732466812704e-23
Smoking initiation	Depression	rs75210106	0.610959210018739	0.0607318588374803	8.30440290287736e-24
Smoking initiation	Depression	rs75674569	0.612525357629833	0.0606497441713023	5.55874521118866e-24
Smoking initiation	Depression	rs75919030	0.610400363655821	0.0607731401695916	9.77152986776065e-24
Smoking initiation	Depression	rs7600835	0.614199391732791	0.0605721948352945	3.67264887581818e-24
Smoking initiation	Depression	rs7631379	0.613410632452202	0.060653839330678	4.82304396940924e-24
Smoking initiation	Depression	rs7640107	0.609765194580235	0.0607123939966543	9.81248593088692e-24
Smoking initiation	Depression	rs7657022	0.610614832866533	0.0608011528567132	9.88115396976109e-24
Smoking initiation	Depression	rs76608582	0.610523239365191	0.0607124322369006	8.64534963728328e-24
Smoking initiation	Depression	rs7696257	0.610358160303086	0.0607140297792197	8.91121750645917e-24
Smoking initiation	Depression	rs77215829	0.612213287100014	0.0606990462519674	6.36841684270819e-24
Smoking initiation	Depression	rs77283305	0.61050925198738	0.0607193036552914	8.76629638456673e-24
Smoking initiation	Depression	rs7743165	0.609860305707453	0.0607471344159598	1.02370897175904e-23
Smoking initiation	Depression	rs7802996	0.608448239564395	0.0606916542286684	1.18075547955278e-23
Smoking initiation	Depression	rs7809303	0.618490816878803	0.0604474582066379	1.42729278776406e-24
Smoking initiation	Depression	rs7836565	0.607913617562204	0.0606500520194379	1.20414872226962e-23
Smoking initiation	Depression	rs7867822	0.612937838983216	0.0607076268677989	5.72174808418459e-24
Smoking initiation	Depression	rs7901883	0.608888506639593	0.0607069246281853	1.12553164544533e-23
Smoking initiation	Depression	rs7929518	0.60901344521116	0.060694912072073	1.08036075378176e-23
Smoking initiation	Depression	rs7943721	0.600269435073867	0.0599658281133674	1.37485868541206e-23
Smoking initiation	Depression	rs79476395	0.610986120958418	0.0607338745400081	8.29519543948518e-24
Smoking initiation	Depression	rs79631993	0.617226638179669	0.0605042610114912	1.95485668859101e-24
Smoking initiation	Depression	rs7969559	0.610578116459653	0.0607047394918836	8.4562125435157e-24
Smoking initiation	Depression	rs8005334	0.607455603545835	0.0607107112796419	1.43812174787023e-23
Smoking initiation	Depression	rs80054503	0.600421306994602	0.0607855121077241	5.20108270522021e-23
Smoking initiation	Depression	rs8027457	0.606961042099521	0.060539641216025	1.17351788185089e-23
Smoking initiation	Depression	rs8050598	0.607698930724489	0.0606064099533864	1.16017072694822e-23
Smoking initiation	Depression	rs8083764	0.609407408933752	0.0607076302938825	1.03337820279685e-23
Smoking initiation	Depression	rs8096225	0.609332372113012	0.0607016306857268	1.03593695795265e-23
Smoking initiation	Depression	rs8103660	0.616699909059086	0.0602857042968866	1.46089921227043e-24
Smoking initiation	Depression	rs876793	0.61299846231122	0.0606802773143603	5.40695731440698e-24
Smoking initiation	Depression	rs910912	0.613912845390412	0.0606665506090838	4.52898808564116e-24
Smoking initiation	Depression	rs925524	0.608631251868464	0.0607206179491467	1.20207695084752e-23
Smoking initiation	Depression	rs9288999	0.611648888194632	0.0607380197468847	7.47646475811658e-24
Smoking initiation	Depression	rs9302604	0.610320129254178	0.0607568358686402	9.63623124409295e-24
Smoking initiation	Depression	rs9323328	0.613108059633229	0.0605973956182165	4.60984970351571e-24
Smoking initiation	Depression	rs9331343	0.613147257789064	0.0605799191346801	4.44493176491308e-24
Smoking initiation	Depression	rs951740	0.617914361050892	0.0607993846080099	2.89513278834682e-24
Smoking initiation	Depression	rs9538162	0.611510350079707	0.0607120017339344	7.32343755793775e-24
Smoking initiation	Depression	rs9540731	0.609054756464573	0.0607561339507216	1.18863263744962e-23
Smoking initiation	Depression	rs9545155	0.613639280135749	0.0607206290695009	5.19923729105541e-24
Smoking initiation	Depression	rs963354	0.610747903796177	0.0607159718935648	8.37623536752704e-24
Smoking initiation	Depression	rs9787523	0.606103019611575	0.0604464109237682	1.15854045056593e-23
Smoking initiation	Depression	rs9826984	0.614461474316286	0.0606939652708803	4.32683835499805e-24
Smoking initiation	Depression	rs9841807	0.607747363266775	0.0606358974898604	1.2090586621511e-23
Smoking initiation	Depression	rs9850597	0.608448040963797	0.0606766315735226	1.15149142824927e-23
Smoking initiation	Depression	rs9922607	0.616160069159133	0.0605939994434898	2.73633772438085e-24
Smoking initiation	Depression	rs9936784	0.607780485696647	0.0606766604913472	1.28717012349842e-23
Smoking initiation	Depression	rs9987376	0.615702887155984	0.0605841399978502	2.90687737804344e-24
Smoking initiation	Depression	All	0.610699730533633	0.0605661082966439	6.55606378678432e-24
Smoking initiation	Schizophrenia	rs10042827	0.814367960448876	0.09823583836855	1.13317687771996e-16
Smoking initiation	Schizophrenia	rs1004787	0.823734126934037	0.0983460112001028	5.4813977966364e-17
Smoking initiation	Schizophrenia	rs10060196	0.810688491495192	0.0981176500405214	1.42757459376393e-16
Smoking initiation	Schizophrenia	rs1008078	0.808658367349118	0.0982269557056567	1.83268940361006e-16
Smoking initiation	Schizophrenia	rs1022376	0.809990029671039	0.0981223714352128	1.52033814296782e-16
Smoking initiation	Schizophrenia	rs1022528	0.816694651231093	0.0981837997530376	8.94461427234572e-17
Smoking initiation	Schizophrenia	rs10233018	0.826446034968071	0.0982526129452547	4.05004658406549e-17
Smoking initiation	Schizophrenia	rs10272990	0.807910195228687	0.0980388708652681	1.71187449951278e-16
Smoking initiation	Schizophrenia	rs10279261	0.812942296230352	0.0983344439725187	1.37237934142341e-16
Smoking initiation	Schizophrenia	rs1030015	0.816676236350516	0.0981183395904779	8.5489739618649e-17
Smoking initiation	Schizophrenia	rs10446419	0.816611290933136	0.0982476696622159	9.42910399142869e-17
Smoking initiation	Schizophrenia	rs10490159	0.817776192850423	0.098305856980424	8.89389774574545e-17
Smoking initiation	Schizophrenia	rs1050847	0.813055414879357	0.0982134482429375	1.24785735056691e-16
Smoking initiation	Schizophrenia	rs1059490	0.813626170296415	0.0983528006132939	1.3114946710992e-16
Smoking initiation	Schizophrenia	rs10698713	0.813024103937887	0.0982109230318338	1.24896794064217e-16
Smoking initiation	Schizophrenia	rs10789369	0.788109087793744	0.0969801732037035	4.41874390039458e-16
Smoking initiation	Schizophrenia	rs10853981	0.813653289100002	0.0981724646488401	1.15169544855276e-16
Smoking initiation	Schizophrenia	rs10873871	0.814927135573347	0.09820968741382	1.06031660984395e-16
Smoking initiation	Schizophrenia	rs10885480	0.812090906490973	0.0982250050446917	1.36614284593665e-16
Smoking initiation	Schizophrenia	rs10905461	0.808665275890236	0.0979399898250429	1.49701912727389e-16
Smoking initiation	Schizophrenia	rs10914684	0.816618829909994	0.0981136626338199	8.56257415727066e-17
Smoking initiation	Schizophrenia	rs10935779	0.817766917782453	0.0981131553866319	7.75398106831023e-17
Smoking initiation	Schizophrenia	rs10945141	0.816418943944543	0.0981608414730063	9.00998089725834e-17
Smoking initiation	Schizophrenia	rs10953957	0.811185601853963	0.0981280175275007	1.37827184286677e-16
Smoking initiation	Schizophrenia	rs10966092	0.819395277781743	0.0982567758498058	7.47152180188984e-17
Smoking initiation	Schizophrenia	rs11057005	0.817783109150493	0.0982728798964924	8.68172069926184e-17
Smoking initiation	Schizophrenia	rs1106363	0.821528940989175	0.0980582524448165	5.38490942557875e-17
Smoking initiation	Schizophrenia	rs11076962	0.823475712145384	0.0978713479336607	3.96737909650868e-17
Smoking initiation	Schizophrenia	rs11078713	0.810833017441234	0.0981900372110795	1.48390409632851e-16
Smoking initiation	Schizophrenia	rs1109480	0.807453191326761	0.0980045170989226	1.73745183754638e-16
Smoking initiation	Schizophrenia	rs11162019	0.812599714687011	0.0982213378630711	1.30467026856271e-16
Smoking initiation	Schizophrenia	rs1116690	0.81192803087512	0.0981400259013626	1.3045562597804e-16
Smoking initiation	Schizophrenia	rs11192347	0.815217964595748	0.0981706954436737	1.00590187708268e-16
Smoking initiation	Schizophrenia	rs11258417	0.819224522114451	0.0981006407664167	6.77688481274849e-17
Smoking initiation	Schizophrenia	rs1126757	0.813391962462915	0.0982181481284799	1.216503020711e-16
Smoking initiation	Schizophrenia	rs112725451	0.817691990791607	0.0983229974579271	9.06862055724541e-17
Smoking initiation	Schizophrenia	rs112913817	0.815986963900947	0.0982228840171548	9.77364074380772e-17
Smoking initiation	Schizophrenia	rs113230003	0.81026804727085	0.0981157826513049	1.47780977219189e-16
Smoking initiation	Schizophrenia	rs1139897	0.820096064410464	0.0981357293245094	6.4468007578453e-17
Smoking initiation	Schizophrenia	rs114976176	0.816575124767243	0.0981108456432206	8.57750971574233e-17
Smoking initiation	Schizophrenia	rs1150668	0.798392356436067	0.0972941770366711	2.28751044623898e-16
Smoking initiation	Schizophrenia	rs11594623	0.808733805722587	0.0982782803416294	1.88753330242093e-16
Smoking initiation	Schizophrenia	rs11611651	0.818036915248293	0.0980582792832131	7.28258234330892e-17
Smoking initiation	Schizophrenia	rs11642231	0.803960358747697	0.0977200259100347	1.91670423376535e-16
Smoking initiation	Schizophrenia	rs11651955	0.813710351890786	0.0982487755877303	1.20978785399533e-16
Smoking initiation	Schizophrenia	rs11678980	0.807943860030306	0.0981521916226119	1.84819134730706e-16
Smoking initiation	Schizophrenia	rs11692435	0.826380290911872	0.0969418866877661	1.53482554773854e-17
Smoking initiation	Schizophrenia	rs11713899	0.821614533910062	0.0979939064840376	5.10098078090056e-17
Smoking initiation	Schizophrenia	rs1173461	0.815493809883328	0.0982575069312735	1.04500050336298e-16
Smoking initiation	Schizophrenia	rs117657830	0.8147823421566	0.0982564235830579	1.10978602394245e-16
Smoking initiation	Schizophrenia	rs11766326	0.83260384929359	0.0967026901628551	7.31021938402869e-18
Smoking initiation	Schizophrenia	rs11768481	0.815862100829504	0.0982618737611773	1.01569145562597e-16
Smoking initiation	Schizophrenia	rs11780471	0.799060519234364	0.0983532468664674	4.49603407170763e-16
Smoking initiation	Schizophrenia	rs11783093	0.789365923300063	0.0980774517146599	8.38878721463994e-16
Smoking initiation	Schizophrenia	rs11791671	0.818749061691907	0.0980635545116119	6.87456721571627e-17
Smoking initiation	Schizophrenia	rs118202	0.827491298078607	0.0980734288587492	3.24289245545674e-17
Smoking initiation	Schizophrenia	rs11872397	0.810071145258976	0.0981183676688445	1.505597719385e-16
Smoking initiation	Schizophrenia	rs1187820	0.81152584643527	0.0981059827475347	1.31807410741123e-16
Smoking initiation	Schizophrenia	rs11889814	0.815693709482228	0.0982663690075988	1.03375156667406e-16
Smoking initiation	Schizophrenia	rs11956866	0.818064668582473	0.0982137898382616	8.12340399967966e-17
Smoking initiation	Schizophrenia	rs12022778	0.808412770973336	0.0983304713465002	2.0116448853711e-16
Smoking initiation	Schizophrenia	rs12027999	0.815201062975844	0.0981610266453373	1.00044628022906e-16
Smoking initiation	Schizophrenia	rs12053870	0.813996493875194	0.0982247394839231	1.16060392878633e-16
Smoking initiation	Schizophrenia	rs12130857	0.816377012313144	0.0982571017221003	9.6853887172716e-17
Smoking initiation	Schizophrenia	rs12195240	0.81019944222347	0.0982773354170336	1.66531724050685e-16
Smoking initiation	Schizophrenia	rs12244388	0.84042224459825	0.0960709153223284	2.1728991738551e-18
Smoking initiation	Schizophrenia	rs12474587	0.801363696111565	0.0977840684719589	2.50098186562109e-16
Smoking initiation	Schizophrenia	rs12517438	0.821707730597401	0.0980966079905841	5.45178439428235e-17
Smoking initiation	Schizophrenia	rs12530388	0.811767706747352	0.0982604916355337	1.43992386889343e-16
Smoking initiation	Schizophrenia	rs12563365	0.815538316367568	0.0982966328792182	1.07037354423795e-16
Smoking initiation	Schizophrenia	rs12642744	0.817484707276427	0.0982397569568832	8.69871555929296e-17
Smoking initiation	Schizophrenia	rs12714017	0.813946333156998	0.0982289562847402	1.1690854431392e-16
Smoking initiation	Schizophrenia	rs12739243	0.812909251144115	0.0982707629696736	1.31578569224274e-16
Smoking initiation	Schizophrenia	rs12740789	0.808255735661751	0.0982600058511277	1.94080443630804e-16
Smoking initiation	Schizophrenia	rs12755632	0.817088982583826	0.0981522084055705	8.45331739536733e-17
Smoking initiation	Schizophrenia	rs12855717	0.819151956317138	0.0980603802879569	6.6243260935819e-17
Smoking initiation	Schizophrenia	rs12878369	0.81557002531946	0.0982728273051777	1.04956923564998e-16
Smoking initiation	Schizophrenia	rs12918191	0.817594951286246	0.098299476588616	8.99225052416215e-17
Smoking initiation	Schizophrenia	rs1291821	0.812924744635849	0.0982415583618492	1.28720912079776e-16
Smoking initiation	Schizophrenia	rs13007361	0.817663818540728	0.0982164027578101	8.42398847428451e-17
Smoking initiation	Schizophrenia	rs13066050	0.812676037644104	0.0982262308817417	1.30068173726121e-16
Smoking initiation	Schizophrenia	rs13109980	0.824029863780329	0.0982073506064745	4.83195491739953e-17
Smoking initiation	Schizophrenia	rs13110073	0.812819580326073	0.0984450141293741	1.49900084417433e-16
Smoking initiation	Schizophrenia	rs13261666	0.812473614658075	0.0983115322582123	1.40545363952057e-16
Smoking initiation	Schizophrenia	rs13392222	0.818096562315733	0.0981938568404984	7.98626038320908e-17
Smoking initiation	Schizophrenia	rs13437771	0.81424466595799	0.098355376319873	1.24633435453856e-16
Smoking initiation	Schizophrenia	rs1373178	0.819066171548317	0.0982781433838908	7.80476342214314e-17
Smoking initiation	Schizophrenia	rs1381287	0.809367296776944	0.0982033026313491	1.69706600907023e-16
Smoking initiation	Schizophrenia	rs1381775	0.81639356912711	0.0981917600008656	9.23126947974335e-17
Smoking initiation	Schizophrenia	rs1385108	0.81193558303328	0.0983484776995273	1.51013796502548e-16
Smoking initiation	Schizophrenia	rs13906	0.809481931243465	0.0980911104711742	1.55313011037973e-16
Smoking initiation	Schizophrenia	rs139896	0.816881348113918	0.098213744489678	8.99266443952864e-17
Smoking initiation	Schizophrenia	rs1413119	0.816834457033534	0.0981752067930001	8.78368848479621e-17
Smoking initiation	Schizophrenia	rs1435479	0.819493089340097	0.0980521699580031	6.39391843820318e-17
Smoking initiation	Schizophrenia	rs1435672	0.814975535621069	0.0982313407060679	1.07230708087474e-16
Smoking initiation	Schizophrenia	rs1435741	0.820934774526354	0.0982521796698287	6.52197223311641e-17
Smoking initiation	Schizophrenia	rs1445649	0.814203697376663	0.0983038274276211	1.20592805126426e-16
Smoking initiation	Schizophrenia	rs1449012	0.813287934127826	0.0981666255767314	1.18337357097678e-16
Smoking initiation	Schizophrenia	rs147052174	0.820980658168651	0.0978914496842442	5.00220399289616e-17
Smoking initiation	Schizophrenia	rs1514176	0.812208347158074	0.0982400256788958	1.36692956653774e-16
Smoking initiation	Schizophrenia	rs1518393	0.798652126625858	0.0966987086170769	1.46675500936877e-16
Smoking initiation	Schizophrenia	rs1549979	0.818873723591566	0.0982221236198378	7.62260933150207e-17
Smoking initiation	Schizophrenia	rs1561112	0.81081414970646	0.0982672074393205	1.56921842325213e-16
Smoking initiation	Schizophrenia	rs160631	0.814377498793466	0.0982314514659832	1.12873337234279e-16
Smoking initiation	Schizophrenia	rs1632941	0.810206045775692	0.0982251241038508	1.60448177705775e-16
Smoking initiation	Schizophrenia	rs16826827	0.815839940473488	0.0982675191975637	1.02171705431731e-16
Smoking initiation	Schizophrenia	rs16828799	0.811392739451102	0.0980602065397525	1.29066880261682e-16
Smoking initiation	Schizophrenia	rs1713676	0.817217370820839	0.0982075846870471	8.69843200928875e-17
Smoking initiation	Schizophrenia	rs1714521	0.813868164057999	0.0982941146387655	1.2325007199714e-16
Smoking initiation	Schizophrenia	rs17165769	0.812980668450635	0.0981740686580871	1.22132589673083e-16
Smoking initiation	Schizophrenia	rs17197663	0.807169337907749	0.0979061964604412	1.66111677736228e-16
Smoking initiation	Schizophrenia	rs1722666	0.816117370186989	0.0982721881742098	1.00103457300646e-16
Smoking initiation	Schizophrenia	rs17229285	0.812316323509406	0.0983493862206428	1.46289315979177e-16
Smoking initiation	Schizophrenia	rs1733760	0.812496458671642	0.0982037021155933	1.29992476527564e-16
Smoking initiation	Schizophrenia	rs1759433	0.814093199804029	0.0981633784518195	1.10197651675477e-16
Smoking initiation	Schizophrenia	rs17616642	0.809370589710422	0.0979424021291349	1.41177408008674e-16
Smoking initiation	Schizophrenia	rs17692129	0.817287941551795	0.0983022046565109	9.25020777804404e-17
Smoking initiation	Schizophrenia	rs1772572	0.816132637568954	0.0982880744110791	1.01109061634137e-16
Smoking initiation	Schizophrenia	rs1799068	0.817428533531461	0.0981884123307146	8.42562636616624e-17
Smoking initiation	Schizophrenia	rs1811739	0.818736475313696	0.098235966026139	7.79012877574666e-17
Smoking initiation	Schizophrenia	rs181508347	0.81409186560381	0.0982741828533753	1.19222406989849e-16
Smoking initiation	Schizophrenia	rs1834306	0.816617344757814	0.0982268258020253	9.28512338088131e-17
Smoking initiation	Schizophrenia	rs1863161	0.812410707554173	0.0981629416275865	1.27227395831465e-16
Smoking initiation	Schizophrenia	rs1889571	0.818144275211887	0.0982102680245091	8.04764524970798e-17
Smoking initiation	Schizophrenia	rs1901477	0.82628397190512	0.0983591061076753	4.43877616005207e-17
Smoking initiation	Schizophrenia	rs1910236	0.811696275808192	0.0981511299056965	1.34114429844635e-16
Smoking initiation	Schizophrenia	rs1927901	0.817575113125683	0.0982746095002306	8.84907513980277e-17
Smoking initiation	Schizophrenia	rs1930371	0.815600501793958	0.0982137364152239	1.00373746648034e-16
Smoking initiation	Schizophrenia	rs1935571	0.810251428200034	0.0981894357948404	1.55868969797852e-16
Smoking initiation	Schizophrenia	rs1944689	0.815195053049553	0.0982802547072582	1.08954433831369e-16
Smoking initiation	Schizophrenia	rs2010921	0.814827763381058	0.0982192393937782	1.07666741521736e-16
Smoking initiation	Schizophrenia	rs2028269	0.817813354273428	0.0981607629489441	7.99140892991691e-17
Smoking initiation	Schizophrenia	rs2063976	0.811493167464122	0.0982078633939635	1.42036939123937e-16
Smoking initiation	Schizophrenia	rs2155646	0.809750544346833	0.0987297605545706	2.37037790330014e-16
Smoking initiation	Schizophrenia	rs221988	0.819855762500105	0.0978455530366	5.33427964817546e-17
Smoking initiation	Schizophrenia	rs2276825	0.82820990926623	0.0967145248435569	1.09540254040008e-17
Smoking initiation	Schizophrenia	rs2279829	0.809583004221237	0.0980044271752162	1.44847483126006e-16
Smoking initiation	Schizophrenia	rs2289791	0.813530467141432	0.0981999613905642	1.18678518550974e-16
Smoking initiation	Schizophrenia	rs2319545	0.811909722298764	0.0982058364289299	1.36879382837507e-16
Smoking initiation	Schizophrenia	rs2344976	0.809289328596939	0.0979227524776458	1.4020054299504e-16
Smoking initiation	Schizophrenia	rs2359180	0.816773211906021	0.0979877052030939	7.7193378966397e-17
Smoking initiation	Schizophrenia	rs2378662	0.812957244734736	0.0981866636098869	1.23474084126231e-16
Smoking initiation	Schizophrenia	rs238896	0.820541987231501	0.0981371943783303	6.20980969827395e-17
Smoking initiation	Schizophrenia	rs2526390	0.818384754260316	0.0984168635174014	9.13715235961195e-17
Smoking initiation	Schizophrenia	rs2539706	0.811602205168275	0.0982437266899534	1.44324349004159e-16
Smoking initiation	Schizophrenia	rs2587507	0.818588568522056	0.0981097586347857	7.20625345649476e-17
Smoking initiation	Schizophrenia	rs2637869	0.80866873871377	0.0978386485224233	1.39308572859491e-16
Smoking initiation	Schizophrenia	rs2710634	0.818208572439399	0.0982686311501434	8.34479183739871e-17
Smoking initiation	Schizophrenia	rs2734390	0.818724423623719	0.0982320212689367	7.77618380871249e-17
Smoking initiation	Schizophrenia	rs2796793	0.81901246149688	0.0981450206604114	7.12613968041301e-17
Smoking initiation	Schizophrenia	rs281296	0.813266048952012	0.0984301053947207	1.42807026636505e-16
Smoking initiation	Schizophrenia	rs28408682	0.81198418365946	0.0982466665188105	1.39987244520873e-16
Smoking initiation	Schizophrenia	rs28441558	0.808409513514658	0.0979387279538687	1.52875181754965e-16
Smoking initiation	Schizophrenia	rs28717373	0.819030730536045	0.0983027032672027	7.96753080100104e-17
Smoking initiation	Schizophrenia	rs2901785	0.814942252806153	0.0982558542540484	1.09425634994734e-16
Smoking initiation	Schizophrenia	rs290601	0.808978938773743	0.0980505106752164	1.57555569723938e-16
Smoking initiation	Schizophrenia	rs2925128	0.809834055725601	0.0980669648258623	1.48170752900508e-16
Smoking initiation	Schizophrenia	rs2938134	0.816359977048541	0.0983320109159421	1.02306416621759e-16
Smoking initiation	Schizophrenia	rs2939756	0.816666500863545	0.0982430909480589	9.35395013197206e-17
Smoking initiation	Schizophrenia	rs2952251	0.807342566270374	0.0977755499229548	1.49253441138863e-16
Smoking initiation	Schizophrenia	rs2959084	0.823741090247253	0.0973787834456673	2.6934873496539e-17
Smoking initiation	Schizophrenia	rs301807	0.802641477936119	0.097723509059121	2.15026304459294e-16
Smoking initiation	Schizophrenia	rs3098272	0.807446260736132	0.0981360152105914	1.90638440508608e-16
Smoking initiation	Schizophrenia	rs3115418	0.822007615707648	0.0978638771405042	4.4838451211599e-17
Smoking initiation	Schizophrenia	rs3172494	0.816249030773844	0.098396717641585	1.08138121062839e-16
Smoking initiation	Schizophrenia	rs3218116	0.810823635807456	0.0982923675900789	1.59590949480093e-16
Smoking initiation	Schizophrenia	rs329124	0.820425665577659	0.0981878969610831	6.50623577950053e-17
Smoking initiation	Schizophrenia	rs34342129	0.811091322885328	0.0981270004037401	1.38842097294159e-16
Smoking initiation	Schizophrenia	rs34399632	0.818839967542409	0.0979930475150855	6.48242875450417e-17
Smoking initiation	Schizophrenia	rs34553878	0.819727223323637	0.0982277167525638	7.11101193927129e-17
Smoking initiation	Schizophrenia	rs34940743	0.813979591869364	0.0982467250935863	1.18053799646055e-16
Smoking initiation	Schizophrenia	rs34970111	0.810587685007351	0.0981212609285418	1.44359071406358e-16
Smoking initiation	Schizophrenia	rs35656245	0.817817294941229	0.0981878028473513	8.145036646408e-17
Smoking initiation	Schizophrenia	rs357304	0.811901300404613	0.0981872342778639	1.35190460038841e-16
Smoking initiation	Schizophrenia	rs359431	0.817849336655756	0.0981028674790921	7.64244112195891e-17
Smoking initiation	Schizophrenia	rs3740977	0.80184727831871	0.0970130777541232	1.39282638230483e-16
Smoking initiation	Schizophrenia	rs3764351	0.808464227603713	0.0979543378185566	1.53846848493919e-16
Smoking initiation	Schizophrenia	rs3800227	0.822830219806585	0.0976214958373214	3.49284243383768e-17
Smoking initiation	Schizophrenia	rs3810496	0.814387422508439	0.0982052065104646	1.10695816617488e-16
Smoking initiation	Schizophrenia	rs3811038	0.809242017912491	0.09805029320015	1.54033157313137e-16
Smoking initiation	Schizophrenia	rs3820277	0.821715615365133	0.0981201456015128	5.54182559370321e-17
Smoking initiation	Schizophrenia	rs3843905	0.814943563058195	0.0982247301393146	1.0702082769248e-16
Smoking initiation	Schizophrenia	rs3847244	0.814754087956948	0.0982742988217318	1.1266718101183e-16
Smoking initiation	Schizophrenia	rs3909281	0.814214762423688	0.0983660865325395	1.25901107187282e-16
Smoking initiation	Schizophrenia	rs3934797	0.810274918923219	0.0981916178744948	1.55796120319493e-16
Smoking initiation	Schizophrenia	rs4044321	0.823641958481513	0.0981965913267673	4.95813624382727e-17
Smoking initiation	Schizophrenia	rs42417	0.81587095491257	0.0982463563033064	1.00377477374662e-16
Smoking initiation	Schizophrenia	rs4264267	0.809978155225205	0.0977023100354409	1.12995326010996e-16
Smoking initiation	Schizophrenia	rs4275621	0.806646740487251	0.0979756652880631	1.82378620497673e-16
Smoking initiation	Schizophrenia	rs4476253	0.818140637131013	0.0982410671194946	8.22970811662357e-17
Smoking initiation	Schizophrenia	rs4674916	0.806582507216541	0.0974033926829766	1.22303136397218e-16
Smoking initiation	Schizophrenia	rs4674993	0.814558723992896	0.0983776177849437	1.23258910363713e-16
Smoking initiation	Schizophrenia	rs4727189	0.812305869651016	0.0981970107534841	1.3150319230588e-16
Smoking initiation	Schizophrenia	rs4752018	0.816361212169234	0.098295173665721	9.96502882795906e-17
Smoking initiation	Schizophrenia	rs4759229	0.816145468555873	0.0982243108497649	9.65146568063163e-17
Smoking initiation	Schizophrenia	rs4785187	0.816964367443987	0.0982793024490611	9.35647712957826e-17
Smoking initiation	Schizophrenia	rs4788676	0.816134134116071	0.0981427211068714	9.11440604001747e-17
Smoking initiation	Schizophrenia	rs4790874	0.823970579969143	0.097932116267423	3.97305985585787e-17
Smoking initiation	Schizophrenia	rs4818005	0.831123541309473	0.0974668645717218	1.49878112764859e-17
Smoking initiation	Schizophrenia	rs4822102	0.822550015072034	0.0976865722965852	3.75529001357452e-17
Smoking initiation	Schizophrenia	rs4837631	0.808967276225541	0.097924985832398	1.44346279275557e-16
Smoking initiation	Schizophrenia	rs4877285	0.816550561369513	0.0982084859998774	9.21707234838354e-17
Smoking initiation	Schizophrenia	rs4886207	0.814626674641852	0.0982659744562949	1.13231548413136e-16
Smoking initiation	Schizophrenia	rs4912332	0.815350193544758	0.0982804921402294	1.07535234730165e-16
Smoking initiation	Schizophrenia	rs540860	0.815646187767695	0.0983143759884013	1.07398308554912e-16
Smoking initiation	Schizophrenia	rs55786907	0.814792239373639	0.0982226358858217	1.08255792043919e-16
Smoking initiation	Schizophrenia	rs55913542	0.806022294697189	0.0979947876508832	1.9493897756677e-16
Smoking initiation	Schizophrenia	rs55944129	0.81620000381904	0.0981670869645069	9.22209820670636e-17
Smoking initiation	Schizophrenia	rs56208390	0.815433120905561	0.0981902644211035	1.00136949152651e-16
Smoking initiation	Schizophrenia	rs56367474	0.817070304130596	0.0981819037396297	8.64875849838089e-17
Smoking initiation	Schizophrenia	rs56902655	0.812315975182306	0.0981982418930302	1.31504076617879e-16
Smoking initiation	Schizophrenia	rs57153235	0.822351319245874	0.0979112049502175	4.5048839421716e-17
Smoking initiation	Schizophrenia	rs58400863	0.804388714234253	0.0978179244927899	1.97935306534678e-16
Smoking initiation	Schizophrenia	rs586699	0.814770527372508	0.0981824169621403	1.05400306875543e-16
Smoking initiation	Schizophrenia	rs59537158	0.814195748493388	0.0982957950280022	1.19990606713001e-16
Smoking initiation	Schizophrenia	rs6011779	0.81899756891035	0.0981914972055711	7.3777347252558e-17
Smoking initiation	Schizophrenia	rs6050446	0.81806549017955	0.0983570471436957	8.99865126600259e-17
Smoking initiation	Schizophrenia	rs6058782	0.818322730381855	0.0981968763331918	7.84931920334039e-17
Smoking initiation	Schizophrenia	rs60833441	0.816964936891898	0.0981862154348627	8.75438635361753e-17
Smoking initiation	Schizophrenia	rs61533748	0.80767692834076	0.0980020856199117	1.70170286483021e-16
Smoking initiation	Schizophrenia	rs61884449	0.811464808930567	0.0981001880948554	1.31955208881771e-16
Smoking initiation	Schizophrenia	rs61886926	0.814366635036741	0.0983316928218929	1.21293855321783e-16
Smoking initiation	Schizophrenia	rs619087	0.813991453187408	0.0982646843401532	1.19444084680195e-16
Smoking initiation	Schizophrenia	rs61959481	0.817097359944422	0.0982157818122073	8.84022330337194e-17
Smoking initiation	Schizophrenia	rs62007780	0.817431209140319	0.0982483890478614	8.7928479545465e-17
Smoking initiation	Schizophrenia	rs62098013	0.807211983424471	0.0981519142242052	1.96648164046087e-16
Smoking initiation	Schizophrenia	rs62106258	0.817048803522434	0.0984169368358568	1.02448603472759e-16
Smoking initiation	Schizophrenia	rs62137126	0.816230836649616	0.0982228098643563	9.57079301524399e-17
Smoking initiation	Schizophrenia	rs62180324	0.81431102155061	0.0982855992120671	1.17959417424253e-16
Smoking initiation	Schizophrenia	rs62193862	0.815056544437333	0.0982899731573726	1.11016632768485e-16
Smoking initiation	Schizophrenia	rs62246017	0.809518614304611	0.0980231782363564	1.47587635258023e-16
Smoking initiation	Schizophrenia	rs62618693	0.812910341509026	0.0982127088739887	1.2627674164038e-16
Smoking initiation	Schizophrenia	rs6265	0.805275221942298	0.0980727693846696	2.19359240434854e-16
Smoking initiation	Schizophrenia	rs6437769	0.813396534935661	0.0982108052719487	1.20971971069052e-16
Smoking initiation	Schizophrenia	rs6438436	0.804577992500697	0.0979754012616238	2.17460353418969e-16
Smoking initiation	Schizophrenia	rs644740	0.815433838540744	0.0982422049270358	1.03901645937258e-16
Smoking initiation	Schizophrenia	rs6452785	0.819106793433675	0.0985367376347815	9.35451647262059e-17
Smoking initiation	Schizophrenia	rs6497840	0.811842005667745	0.0983306791061238	1.5032909902695e-16
Smoking initiation	Schizophrenia	rs6568832	0.818935370621583	0.0981974052706823	7.44890605033211e-17
Smoking initiation	Schizophrenia	rs67050670	0.812002455915507	0.0982864450195583	1.43742934711981e-16
Smoking initiation	Schizophrenia	rs6730325	0.814967553900808	0.0982202235212762	1.06459550203602e-16
Smoking initiation	Schizophrenia	rs6731872	0.809470064785738	0.0983674622541898	1.88715222376611e-16
Smoking initiation	Schizophrenia	rs6750107	0.817642596003709	0.0981252880094281	7.90599906294186e-17
Smoking initiation	Schizophrenia	rs6750529	0.817447039667945	0.0982861634558615	9.02098706851979e-17
Smoking initiation	Schizophrenia	rs6756212	0.84519886680709	0.0976265186270864	4.82341306243283e-18
Smoking initiation	Schizophrenia	rs67777803	0.814238490600391	0.0983740739507469	1.26357323176343e-16
Smoking initiation	Schizophrenia	rs6782116	0.81471424788088	0.0982110359940336	1.08086839090598e-16
Smoking initiation	Schizophrenia	rs6874731	0.813570511505623	0.0982214433260943	1.20086834331954e-16
Smoking initiation	Schizophrenia	rs6890961	0.81773341437539	0.0982687302698377	8.6930324823049e-17
Smoking initiation	Schizophrenia	rs6936160	0.814725067189884	0.0983373232143295	1.18105609972803e-16
Smoking initiation	Schizophrenia	rs6948707	0.806589394487369	0.0982888848529942	2.28083550732494e-16
Smoking initiation	Schizophrenia	rs6968380	0.807476683997509	0.0982779058983401	2.09950564492991e-16
Smoking initiation	Schizophrenia	rs6986430	0.816621950339705	0.0983366294562173	1.00365987830037e-16
Smoking initiation	Schizophrenia	rs6993429	0.813672325733514	0.0982651045353241	1.22783686542865e-16
Smoking initiation	Schizophrenia	rs7024924	0.810436873914437	0.0981261610921479	1.46736129145038e-16
Smoking initiation	Schizophrenia	rs7026534	0.8121463093442	0.0982031005127638	1.33882741741925e-16
Smoking initiation	Schizophrenia	rs7072776	0.819722562620809	0.0983015928645282	7.50144023834791e-17
Smoking initiation	Schizophrenia	rs7134009	0.808344103650487	0.098120219655017	1.74670317572516e-16
Smoking initiation	Schizophrenia	rs71367544	0.802499553357555	0.0969530544701324	1.26108263783553e-16
Smoking initiation	Schizophrenia	rs71592686	0.808873756726707	0.0981166374205121	1.66544347926636e-16
Smoking initiation	Schizophrenia	rs71602617	0.817262229080037	0.0982139994435679	8.70480244025376e-17
Smoking initiation	Schizophrenia	rs7188873	0.816594849639519	0.0982911164414445	9.73931693265855e-17
Smoking initiation	Schizophrenia	rs7192140	0.817209414700116	0.0982147389582969	8.7490136772292e-17
Smoking initiation	Schizophrenia	rs72780746	0.809509122649737	0.0982519839584331	1.73493143980311e-16
Smoking initiation	Schizophrenia	rs72790288	0.816027593377922	0.0981486004403891	9.23692936654357e-17
Smoking initiation	Schizophrenia	rs72898831	0.814138154625174	0.0983710635176514	1.27173125637625e-16
Smoking initiation	Schizophrenia	rs72938304	0.813078113480141	0.0982273974447426	1.25779199008717e-16
Smoking initiation	Schizophrenia	rs73008357	0.813389198751863	0.0982291584294422	1.22631357872044e-16
Smoking initiation	Schizophrenia	rs7333559	0.813614972312664	0.0982704860744166	1.23857647334865e-16
Smoking initiation	Schizophrenia	rs73831818	0.816426659650105	0.0982253821587444	9.42860465443526e-17
Smoking initiation	Schizophrenia	rs74697736	0.821525298992991	0.098147101615138	5.74488021146808e-17
Smoking initiation	Schizophrenia	rs748832	0.804253639516889	0.0975095113775107	1.61133856821175e-16
Smoking initiation	Schizophrenia	rs7505855	0.821327727862049	0.0981018458923108	5.65550293275939e-17
Smoking initiation	Schizophrenia	rs75210106	0.811946886183781	0.0982050494584559	1.36369937493891e-16
Smoking initiation	Schizophrenia	rs75674569	0.80922846002652	0.0979049008821818	1.39164033650901e-16
Smoking initiation	Schizophrenia	rs75919030	0.814567360029068	0.0983135409693012	1.17709283628358e-16
Smoking initiation	Schizophrenia	rs7600835	0.820148416249721	0.0979934591449618	5.79025257706561e-17
Smoking initiation	Schizophrenia	rs7631379	0.813713302752436	0.0982444318176864	1.20576815476267e-16
Smoking initiation	Schizophrenia	rs7640107	0.811970961892549	0.0981781365227617	1.33527410559558e-16
Smoking initiation	Schizophrenia	rs7657022	0.818531276453885	0.0983071303455398	8.34325085196571e-17
Smoking initiation	Schizophrenia	rs76608582	0.817314643052937	0.0981433604401958	8.23842525561247e-17
Smoking initiation	Schizophrenia	rs7696257	0.814950253888561	0.0982183712392174	1.06477163414883e-16
Smoking initiation	Schizophrenia	rs77215829	0.817622581887986	0.0981745887997476	8.20456697038414e-17
Smoking initiation	Schizophrenia	rs77283305	0.815822813913837	0.0982159549899864	9.86340183332704e-17
Smoking initiation	Schizophrenia	rs7743165	0.820413855887885	0.098104579148617	6.13270756133441e-17
Smoking initiation	Schizophrenia	rs7802996	0.81290585070111	0.0982419594915477	1.28965396176322e-16
Smoking initiation	Schizophrenia	rs7809303	0.822514831361585	0.0981434646157239	5.25960971362034e-17
Smoking initiation	Schizophrenia	rs7836565	0.811489735925937	0.0981844993204691	1.39756190833042e-16
Smoking initiation	Schizophrenia	rs7867822	0.823724347611043	0.097818957765332	3.73580691612575e-17
Smoking initiation	Schizophrenia	rs7901883	0.808098542382803	0.0980018508529391	1.6413056640104e-16
Smoking initiation	Schizophrenia	rs7929518	0.812360190238696	0.0982106946334274	1.32166231196523e-16
Smoking initiation	Schizophrenia	rs7943721	0.807064827565495	0.0980226290627861	1.8189093107441e-16
Smoking initiation	Schizophrenia	rs79476395	0.815760863322981	0.0982455895667605	1.01273869873819e-16
Smoking initiation	Schizophrenia	rs7969559	0.818997994237607	0.0979931770048297	6.39505105100295e-17
Smoking initiation	Schizophrenia	rs8005334	0.820342748179756	0.0981853535155248	6.54094593703188e-17
Smoking initiation	Schizophrenia	rs8027457	0.816614129193392	0.0981983377409011	9.10071978635756e-17
Smoking initiation	Schizophrenia	rs8050598	0.818634466844181	0.0981344663918587	7.3064930123879e-17
Smoking initiation	Schizophrenia	rs8083764	0.816922505981689	0.0981995740105586	8.87066465649415e-17
Smoking initiation	Schizophrenia	rs8096225	0.820761558767554	0.0979534240695493	5.3333839807527e-17
Smoking initiation	Schizophrenia	rs8103660	0.82018991580935	0.0980045514558115	5.81604661736954e-17
Smoking initiation	Schizophrenia	rs876793	0.820609669364908	0.0980123100119498	5.64006892714108e-17
Smoking initiation	Schizophrenia	rs910912	0.813529010419845	0.0982726266668816	1.24959740093129e-16
Smoking initiation	Schizophrenia	rs925524	0.816997527821058	0.0982560993343935	9.176753173947e-17
Smoking initiation	Schizophrenia	rs9288999	0.814043384320484	0.0982669221039313	1.19103555917648e-16
Smoking initiation	Schizophrenia	rs9302604	0.814974781617673	0.0982883127643902	1.11664348007843e-16
Smoking initiation	Schizophrenia	rs9323328	0.813496529171277	0.0981869287332055	1.17929062375645e-16
Smoking initiation	Schizophrenia	rs9331343	0.815037318415592	0.09819087205474	1.03638727745047e-16
Smoking initiation	Schizophrenia	rs951740	0.805426341676796	0.0984509363483031	2.81516146728005e-16
Smoking initiation	Schizophrenia	rs9538162	0.814565938981983	0.0982278147013334	1.10780830954634e-16
Smoking initiation	Schizophrenia	rs9540731	0.810685946566728	0.0982515212452624	1.56905462939751e-16
Smoking initiation	Schizophrenia	rs9545155	0.805833329327422	0.0980067082905321	1.99759888019182e-16
Smoking initiation	Schizophrenia	rs963354	0.815030657986853	0.0982181033738825	1.05726054883552e-16
Smoking initiation	Schizophrenia	rs9787523	0.809957738249005	0.0980577557853214	1.45664061200374e-16
Smoking initiation	Schizophrenia	rs9826984	0.825993279183443	0.0978096609014597	3.04293217268492e-17
Smoking initiation	Schizophrenia	rs9841807	0.818575420518453	0.0981487490704011	7.41955185359734e-17
Smoking initiation	Schizophrenia	rs9850597	0.810127183650263	0.0981167927561263	1.4967519118131e-16
Smoking initiation	Schizophrenia	rs9922607	0.814853759435346	0.0983265243239304	1.15923907399634e-16
Smoking initiation	Schizophrenia	rs9936784	0.814733376856587	0.0982749172600733	1.12916515785605e-16
Smoking initiation	Schizophrenia	rs9987376	0.809109222454034	0.098163372341086	1.68683221603137e-16
Smoking initiation	Schizophrenia	All	0.81461361497845	0.0979762849506371	9.22208662046519e-17

## Sheet: S8
Supplementary Table 8
Results MR-PRESSO: smoking on psychiatric outcomes
Exposure	Outcome	Global test	Distortion test	Outlier-corrected test
		p	p	b (se)	p
Cigarettes per day	Bipolar Disorder	<.001	.728	.28 (.06)	4.51x10-5
	Depression	.001	-	-	-
	Schizophrenia	<.001	.251	.46 (.08)	2.95x10-6
Smoking cessation	Bipolar Disorder	.0007	.059	-.02 (.23)	.91
	Depression	.061	-	-	-
	Schizophrenia	<.0007	.038	.02 (.15)	.91
Smoking Initation	Bipolar Disorder	<.0003	.395	.68 (.08)	1.72x10-17
	Depression	<.0007	.971	.61 (.06)	3.72x10-23
	Schizophrenia	<.0007	.988	.82 (.08)	8.72x10-22
Lifetime smoking	Bipolar Disorder	<.0004	.615	.88 (.14)	3.76x10-9
	Depression	<.0004	.97	.91 (.12)	7.70x10-12
	Schizophrenia	<.0004	.852	1.36 (.16)	1.97x10-13

## Sheet: S9
Supplementary Table 9
Results MR analyses smoking on brain volume, including genome-wide significant SNPs from the summary statistics excl. UKB and 23andme
Exposure	Outcome	SNPs		IVW				Weighted Median		Weighted Mode		MR-Egger / SIMEX						IVW after Steiger filtering
		n	F	Q	p-val	β (se)	p	β (se)	p	β (se)	p	Q	p-val	intercept (se)	p-val	β (se)	p	N SNPs	β (se)	p
Cigarettes per day	Amygdala Volume	46	67.98	52.73	.20	-.06 (.03)	.07	-.08 (.04)	.02	-.06 (.03)	.07	51.39	.21	.002 (.002)	.29	-.09 (.04)	.05	40	-.04 (.03)	.13
	smokers	45	69.17	49.91	.25	10.95 (12.91)	.40	14.02 (16.14)	.39	11.12 (13.59)	.42	49.45	.23	.41 (.64)	.53	2.11 (18.99)	.91	33	14.71 (12.54)	.24
	non-smokers	45	69.17	55.02	.12	-16.27 (10.77)	.13	-24.77 (12.46)	.05	-19.67 (11.00)	.08	53.99	.12	.48 (.53)	.37	-26.68 (15.76)	.10	36	-13.99 (9.79)	.15
	Hippocampal Volume	46	69.17	72.64	.006	-.11 (.03)	.001	-.09 (.04)	.03	-.10 (.03)	.003	70.24	.007	-.002 (.002)	.23	-.07 (.05)	.18	37	-.10 (.03)	.0006
	smokers	45	69.17	43.78	.48	-106.63 (22.18)	1.53x10-6	-118.29 (29.96)	7.87x10-5	-119.92 (25.82)	3.09x10-5	43.51	.45	.56 (1.09)	.61	-118.87 (32.59)	.0007	34	-104.99 (22.59)	3.37x10-6
	non-smokers	45	69.17	44.70	.44	-35.13 (18.03)	.05	-21.14 (23.51)	.37	-23.79 (19.98)	.24	42.75	.48	-1.23 (.88)	.17	-8.61 (26.12)	.74	38	-28.52 (18.10)	.11
	Cortical Thickness	46	69.17	49.67	.29	.002 (.003)	.58	.005 (.005)	.31	.004 (.005)	.39	48.73	.29	-.0002 (.0002)	.36	.006 (.006)	.30	42	.002 (.004)	.54
	Cortical Surface Area	46	67.98	47.34	.38	-467.90 (567.42)	.41	-766.89 (732.62)	.30	-698.86 (621.33)	.27	46.82	.36	19.59 (27.89)	.49	-896.40 (835.39)	.29	41	-562.65 (557.18)	.31
	Lateral OFC volume	12	70.86	20.95	.03	66.23 (50.40)	.19	57.86 (40.74)	.16	52.87 (37.34)	.18	20.20	.03	1.69 (2.77)	.56	35.37 (72.45)	.64	10	50.63 (36.76)	.17
	smokers	12	91.12	20.92	.03	-24.18 (82.45)	.77	-68.28 (68.63)	.32	-64.32 (63.33)	.33	16.76	.08	6.48 (4.12)	.15	-142.75 (107.97)	.22	7	-62.62 (61.24)	.31
	non-smokers	12	91.12	10.56	.48	110.54 (46.45)	.02	127.90 (54.82)	.02	124.13 (45.64)	.02	10.08	.43	-1.73 (2.50)	.51	141.94 (65.11)	.05	9	97.33 (46.90)	.04
	Medial OFC volume	12	70.86	20.71	.04	26.36 (39.58)	.51	8.70 (32.72)	.79	5.34 (31.62)	.87	16.88	.08	3.02 (2.00)	.16	-28.62 (52.31)	.60	10	13.19 (29.04)	.65
	smokers	12	91.12	8.70	.65	72.42 (47.44)	.13	53.25 (54.14)	.33	50.82 (49.20)	.32	7.29	.70	2.99 (2.52)	.26	17.69 (66.18)	.79	10	54.15 (48.07)	.26
	non-smokers	12	91.12	14.24	.22	3.19 (41.60)	.94	-11.23 (41.90)	.79	-13.94 (39.47)	.73	12.42	.26	2.64 (2.18)	.25	44.88 (56.89)	.45	10	-10.57 (36.80)	.77
	Superior frontal volume	12	91.12	8.18	.70	-83.89 (110.49)	.45	-104.51 (126.45)	.41	-104.207 (118.70)	.40	7.96	.63	2.78 (5.90)	.65	-134.58 (154.21)	.40	10	-75.90 (111.43)	.50
	smokers	12	91.12	5.62	.90	-414.41 (182.67)	.02	-441.67 (212.04)	.04	-418.24 (184.82)	.04	5.61	.85	.88 (9.71)	.93	-430.55 (254.81)	.12	10	-375.63 (184.39)	.04
	non-smokers	12	91.12	5.69	.89	109.42 (139.55)	.43	103.51 (170.78)	.54	102.81 (146.09)	.50	5.54	.85	2.88 (7.47)	.71	57.10 (194.84)	.78	10	80.78 (140.34)	.56
Smoking Initiation	Amygdala Volume	321	27.66	462.06	3.26x10-7	-.07 (.03)	.03	.002 (.05)	.96	-.007 (.08)	.94	460.20	3.62x10-7	.0004 (.002)*	.79	-.19 (.12)*	.11	220	-.02 (.03)	.64
	Hippocampal Volume	321	27.66	543.21	8.86x10-14	-.008 (.03)	.82	-.007 (.05)	.87	.05 (.08)	.54	542.71	7.50x10-14	-.001 (.001)*	.53	.02 (.10)*	.82	218	-.02 (.03)	.62
	Cortical Thickness	317	27.69	479.02	8.32x10-9	-.02 (.005)	.0001	-.02 (.006)	.01	-.008 (.02)	.64	478.70	7.09x10-9	-.00003 (.0002)**	.86	-.02 (.01)**	.27	190	-.005 (.005)	.30
	Cortical Surface Area	317	27.69	620.37	5.10x10-22	132.83 (793.99)	.87	102.67 (917.66)	.91	448.97 (2286.24)	.84	617.30	7.75x10-22	1.14 (29.91)**	.97	-617.02 (2198.81)**	.78	185	529.42 (708.17)	.45
	Lateral OFC volume	93	26.90	192.18	4.78x10-9	-32.39 (61.99)	.60	40.46 (70.54)	.57	74.94 (143.61)	.60	190.62	4.96x10-9	1.82 (1.98)**	.36	-173.96 (152.42)**	.26	53	34.07 (55.51)	.54
	Medial OFC volume	93	26.90	157.28	2.67x10-5	22.85 (44.29)	.61	-16.33 (54.17)	.76	-72.09 (105.79)	.50	157.27	2.01x10-5	2.58 (1.56)**	.10	-205.38 (119.89)**	.09	53	-13.71 (43.90)	.75
	Superior frontal volume	93	26.90	195.53	1.92x10-9	-109.63 (189.17)	.56	-214.20 (217.83)	.33	-239.35 (411.08)	.56	194.99	1.50x10-9	5.44 (6.13)**	.38	-616.29 (470.64)**	.19	52	-94.54 (167.64)	.57
Smoking Cessation	Amygdala Volume	17	24.69	17.57	.35	.09 (.06)	.12	.12 (.07)	.10	.11 (.06)	.08	17.56	.29	.005 (.007)	.50	-.16 (.25)	.54	11	.10 (.07)	.18
	smokers	15	26.85	13.66	.48	69.79 (39.56)	.08	62.51 (56.97)	.27	19.88 (98.32)	.84	13.36	.42	-1.00 (1.85)	.60	116.51 (94.62)	.24	8	10.27 (52.71)	.85
	non-smokers	15	26.85	32.69	.003	-65.38 (48.22)	.18	-18.79 (48.92)	.70	-6.36 (67.51)	.93	31.86	.003	1.32 (2.26)	.57	-125.64 (114.86)	.29	9	-7.77 (40.23)	.85
	Hippocampal Volume	17	24.69	10.29	.85	.12 (.06)	.02	.11 (.07)	.13	.12 (.06)	.08	9.93	.82	.004 (.003)	.28	.06 (.12)	.61	13	.12 (.06)	.03
	smokers	15	26.85	12.47	.57	-18.06 (72.39)	.80	56.07 (98.96)	.57	59.79 (139.88)	.68	11.60	.56	-3.13 (3.35)	.37	126.76 (170.82)	.47	8	28.07 (94.27)	.77
	non-smokers	15	26.85	9.96	.76	153.06 (58.60)	.009	161.70 (80.81)	.05	154.52 (112.84)	.19	9.60	.73	-1.63 (2.69)	.55	227.73 (136.25)	.12	10	102.08 (68.87)	.14
	Cortical Thickness	15	23.93	17.13	.25	-.02 (.02)	.18	-.03 (.02)	.21	-.03 (.03)	.33	16.93	.20	.001 (.001)*	.14	-.10 (.04)*	.04	10	-.01 (.02)	.44
	Cortical Surface Area	14	22.48	22.36	.05	-2696.16 (2840.18)	.34	-962.34 (3131.82)	.76	-1307.43 (3868.95)	.74	19.87	.07	-307.25 (173.78)*	.10	15340.79 (10080.39)*	.15	9	-643.02 (2465.88)	.79
	Lateral OFC volume	4	18.83	7.13	.13	-354.07 (272.55)	.19	-465.04 (235.86)	.05	-569.67 (267.42)	.12	4.09	.13	23.53 (15.62)**	.27	-2067.78 (1158.66)**	.22	0	-	-
	smokers	4	18.83	4.10	.25	-288.05 (336.40)	.39	-569.81 (357.63)	.11	-586.98 (410.45)	.25	3.21	.20	20.28 (24.17)**	.49	1763.69 (1770.16)**	.42	0	-	-
	non-smokers	4	18.83	3.39	.33	-384.26 (239.90)	.11	-320.14 (311.39)	.30	445.27 (384.89)	.33	1.07	.59	-	-	-	-	3	-100.94 (292.77)	.73
	Medial OFC volume	4	18.83	2.56	.46	-296.14 (139.60)	.03	-275.86 (189.96)	.15	-364.99 (239.88)	.23	.93	.63	14.47 (3.82)**	.06	-1355.41 (209.02)**	.05	3	-141.36 (181.42)	.44
	smokers	4	18.83	.36	.95	-164.84 (228.27)	.47	-206.23 (270.09)	.45	-216.34 (315.15)	.54	.35	.84	2.04 (6.51)**	.78	-312.65 (480.65)**	.58	3	-130.11 (255.13)	.61
	non-smokers	4	18.83	3.12	.37	-354.15 (181.02)	.05	-299.28 (228.76)	.19	-332.33 (319.96)	.37	.87	.65	21.03 (2.41)**	.01	-1885.19 (327.26)**	.03	2	-37.60 (278.32)	.89
	Superior frontal volume	4	18.83	2.57	.46	-165.67 (534.72)	.76	-203.31 (694.82)	.77	-925.41 (918.04)	.39	.60	.74	-	-	-	-	4	-165.67 (543.72)	.76
	smokers	4	19.12	1.93	.59	1134.84 (878.92)	.20	498.50 (1078.74)	.64	201.78 (1253.25)	.88	.79	.67	64.20 (31.29)**	.18	-3553.17 (2220.45)**	.25	2	143.00 (1139.01)	.90
	non-smokers	4	18.83	1.30	.73	-918.32 (677.77)	.79	-648.76 (881.56)	.46	-325.50 (1128.35)	.79	.18	.92	-	-	-	-	3	-308.36 (879.66)	.73
Lifetime smoking	Amygdala Volume	120	44.17	186.86	7.10x10-5	.02 (.07)	.76	.05 (.10)	.60	.25 (.15)	.11	185.92	6.68x10-5	-.001 (.004)*	.85	-.02 (.34)*	.96	112	-.005 (.06)	.93
	Hippocampal Volume	109	45.12	207.29	3.05x10-8	-.05 (.08)	.49	.02 (.09)	.83	.17 (.17)	.31	206.79	2.45x10-8	-.0003 (.004)*	.95	-12 (.36)*	.73	95	-.03 (.06)	.63
	Cortical Thickness	118	44.27	158.57	.006	-.03 (.01)	.005	-.02 (.01)	.05	-.006 (.03)	.83	158.14	.006	.001 (.0004)*	.01	-.14 (.04)*	.001	95	-.01 (.008)	.18
	Cortical Surface Area	118	44.27	219.39	3.14x10-8	-1544.94 (1514.38)	.31	-2334.36 (1721.19)	.18	-6076.68 (4012.74)	.13	217.43	3.63x10-8	-129.40 (65.82)*	.05	11257.47 (5958.11)*	.06	97	293.48 (1207.00)	.81
	Lateral OFC volume	35	41.41	75.13	6.16x10-5	-101.22 (126.18)	.42	-216.13 (135.22)	.11	-306.55 (277.64)	.28	70.79	.0001	30.59 (12.98)**	.02	-3237.27 (1317.18)**	.02	30	-57.29 (104.87)	.58
	Medial OFC volume	35	41.41	100.01	2.04x10-8	-119.63 (114.99)	.30	-121.65 (107.78)	.26	-118.08 (185.18)	.53	96.13	4.39x10-8	21.63 (12.54)**	.09	-2331.31 (1273.46)**	.08	24	-132.05 (79.56)	.10
	Superior frontal volume	35	41.41	77.42	3.11x10-5	-320.09 (387.50)	.41	-303.47 (401.11)	.45	-238.87 (725.14)	.74	70.12	.0002	117.70 (40.40)**	.006	-12373.16 (4100.83)**	.005	25	-188.95 (301.95)	.53
* estimates indicated with an arterisk are calculated using SIMEX
**Egger-SIMEX estimate likely unreliable since I2<.6

[truncated: 12 more sheets: S10, S11, S12, S13, S14, S15, S16, S17, S18, S19, S20, S21]
